# Supplementary material for: Multivalent binding of the tardigrade Dsup protein to chromatin promotes yeast survival and longevity upon exposure to oxidative damage
Source: Nat Commun. 2025 Sep 29;16:8617. doi: 10.1038/s41467-025-63652-3 (PMC12480509; doi:10.1038/s41467-025-63652-3)
Supplement: Supplementary file 6 — Supplementary Data 3 [file 41467_2025_63652_MOESM6_ESM.xlsx]

## Sheet: Group 1
								Column 1				Column 2				Column 3				Column 4				Column 5				Column 6				Column 7				Column 8				Column 9				Column 10
Annotation								EV: 0mM / T0				Dsup: 0mM / T0				Dsup / EV: T0				Dsup / EV: 0mM				Dsup / EV: 4mM				Dsup / EV: 8mM				EV: 8mM / 0mM				EV: 4mM / 0 mM				Dsup: 4mM / 0mM				Dsup: 8mM / 0mM
Transcript/RepeatID (cmd=analyzeRepeats.pl rna sacCer3 -d EV_T0_br1t1 EV_T0_br1t2 EV_T0_br1t3 EV_T0_br2t1 EV_T0_br2t2 EV_T0_br2t3 EV_T0_br3t1 EV_T0_br3t2 EV_T0_br3t3 Dsup_T0_br1tr1 Dsup_T0_br1tr2 Dsup_T0_br1tr3 Dsup_T0_br2tr1 Dsup_T0_br2tr2 Dsup_T0_br2tr3 Dsup_T0_br3tr1 Dsup_T0_br3tr2 Dsup_T0_br3tr3 -count genes -strand both -condenseGenes) (cmd=getDiffExpression.pl analyzeRepeats_rawCounts_out.t…	chr	start	end	strand	Length	Cluster/Group#	Annotation/Divergence	2_Signif	Log2 Fold Change	p-value	adj. p-value	3_Signif	Log2 Fold Change	p-value	adj. p-value	1_Signif	Log2 Fold Change	p-value	adj. p-value	4_Signif	Log2 Fold Change	p-value	adj. p-value	9_Signif	Log2 Fold Change	p-value	adj. p-value	10_Signif	Log2 Fold Change	p-value	adj. p-value	6_Signif	Log2 Fold Change	p-value	adj. p-value	5_Signif	Log2 Fold Change	p-value	adj. p-value	7_Signif	Log2 Fold Change	p-value	adj. p-value	8_Signif	Log2 Fold Change	p-value	adj. p-value
Q0045	chrM	13818	26701	+	12883	g1	COX1|OXI3|Q0045|-|protein-coding		-0.786801	0.00679698	0.0356098		-0.305336	0.476871	0.639165		-0.0763322	0.853906	0.909843		0.409414	0.302545	0.435775		-0.140103	0.598935	0.715812		0.268978	0.445274	0.568503	up	1.43366	1.45364e-06	3.82665e-06	up	1.13678	4.71692e-05	0.000102725		0.580888	0.0848963	0.128934	up	1.28015	0.00147901	0.00314788
Q0050	chrM	13818	16322	+	2504	g1	AI1|-|Q0050|-|protein-coding		-0.308125	0.644475	0.808141		-0.0934522	0.904579	0.958222		0.181358	0.805756	0.870123		0.406588	0.455603	0.587061		-0.23175	0.747142	0.836944		0.431992	0.310388	0.43223	up	1.27921	0.00211501	0.00379842		0.943321	0.0341693	0.0496212		0.310322	0.664282	0.7367	up	1.30111	0.00866715	0.0159718
Q0055	chrM	13818	18830	+	5012	g1	AI2|-|Q0055|-|protein-coding		-0.62123	0.173785	0.358069		-0.248606	0.594921	0.739585		0.210268	0.626355	0.726581		0.586089	0.239356	0.362141		-0.0315815	1	1		0.426082	0.311329	0.432846	up	1.43004	0.000191754	0.000396181		0.92667	0.0113218	0.0178029		0.303986	0.492277	0.577305	up	1.25829	0.00832723	0.0153974
Q0060	chrM	13818	19996	+	6178	g1	AI3|-|Q0060|-|protein-coding		-0.692486	0.108522	0.260614		-0.30842	0.48853	0.651446		0.182692	0.652916	0.75044		0.569153	0.247974	0.372551		-0.150537	0.678034	0.782758		0.397537	0.306588	0.428138	up	1.49164	4.77031e-05	0.000106794	up	1.01804	0.00503319	0.00835662		0.29205	0.519998	0.602981	up	1.3071	0.00330973	0.00663716
Q0065	chrM	13818	21935	+	8117	g1	AI4|-|Q0065|-|protein-coding		-0.764256	0.0223986	0.0860118		-0.356015	0.404489	0.575164		0.060112	0.897513	0.940446		0.472695	0.272243	0.400589		-0.316668	0.335019	0.470469		0.254148	0.534025	0.65041	up	1.44815	1.15003e-05	2.75549e-05	up	1.13246	0.000374094	0.000722198		0.338131	0.414305	0.500737	up	1.21706	0.00590612	0.0112571
Q0070	chrM	13818	23167	+	9349	g1	AI5_ALPHA|-|Q0070|-|protein-coding		-0.764256	0.0223986	0.0860118		-0.330704	0.439609	0.60761		0.060112	0.897513	0.940446		0.49807	0.240065	0.362757		-0.145614	0.636371	0.747164		0.23028	0.561964	0.674312	up	1.50873	7.18569e-06	1.75748e-05	up	1.17182	0.000166661	0.000338855		0.522819	0.15224	0.2135	up	1.22853	0.00414952	0.0081577
Q0085	chrM	28487	29266	+	779	g1	ATP6|OLI2|OLI4|PHO1|Q0085|-|protein-coding		-0.329077	1	1		-1.48488	0.501358	0.661352		-0.710764	0.689494	0.781702		-1.87603	0.251808	0.377272		1.1984	0.153165	0.260646		-0.0468854	1	1		0.186823	1	1		0.196929	1	1	up	3.23834	0.00436053	0.00892934		1.94489	0.252569	0.323224
Q0105	chrM	36540	43647	+	7107	g1	COB|COB1|CYTB|Q0105|-|protein-coding		-0.280816	0.726147	0.857602		-0.254528	0.68707	0.814175		0.636986	0.190455	0.288502		0.668798	0.203411	0.319684		0.169398	0.720544	0.816184		-0.298664	0.462563	0.585282	up	1.37457	0.00219249	0.00392698	up	1.55348	0.00185158	0.00325804	up	1.05252	0.00619563	0.0122444		0.399384	0.340794	0.417437
Q0115	chrM	36540	40265	+	3725	g1	BI3|-|Q0115|-|protein-coding		-1.39483	0.183034	0.370138		-0.889586	0.311932	0.479933		0.455972	0.635845	0.734234		0.968192	0.456619	0.587659		0.238033	0.68685	0.789141		-0.0578903	1	1		1.74157	0.0683451	0.0953305	up	2.04101	0.0241911	0.0360196		1.33811	0.0704093	0.109057		0.73024	0.588063	0.65973
Q0120	chrM	36540	42251	+	5711	g1	BI4|-|Q0120|-|protein-coding		-0.338405	0.695806	0.837255		-0.612262	0.32084	0.489871		0.484084	0.413611	0.531734		0.215884	0.842322	0.904727		0.189261	0.673622	0.779464		-0.123161	0.887728	0.934762	up	1.23212	0.0214914	0.0329396	up	1.56648	0.00297305	0.00508094	up	1.54022	0.000820764	0.00194099		0.885053	0.0980822	0.140902
YAL037C-A	chrI	73426	73518	-	92	g1	YAL037C-A|-|YAL037C-A|-|protein-coding		-0.13189	0.0520861	0.157933		-0.0693753	0.3874	0.559962		-0.198538	0.0113789	0.0283386		-0.129574	0.0780701	0.150763		-0.254778	0.0291805	0.0703268		-0.165193	0.087687	0.163396	up	1.01671	6.98709e-31	1.21555e-29	up	1.00003	1.89577e-28	3.11738e-27		0.868302	3.15362e-17	5.48638e-16		0.969724	9.78855e-32	4.62605e-30
YAR028W	chrI	184892	185596	+	704	g1	YAR028W|-|YAR028W|-|protein-coding		-0.216316	0.000328974	0.00318983		-0.126289	0.114408	0.236133		0.194752	0.00228674	0.00734745		0.289279	0.000169793	0.000932385		-0.168039	0.383418	0.517956		0.381957	0.00072041	0.0032584		0.559099	2.29722e-10	8.51107e-10	up	1.21603	1.1633e-10	4.53679e-10		0.754436	1.91006e-15	2.67855e-14		0.639729	5.69273e-10	2.90542e-09
YBL003C	chrII	235394	235792	-	398	g1	HTA2|H2A2|YBL003C|-|protein-coding		-0.272071	0.0881684	0.227216		-0.732699	0.00179927	0.00832632		-0.372679	0.00798546	0.0211047		-0.82677	0.00070024	0.00316003		-0.605984	6.74096e-07	1.07891e-05		-0.413618	0.0024896	0.00896913		0.705228	0.000109031	0.000232526		0.498507	0.00284825	0.00488434		0.714315	0.000927089	0.00217274	up	1.10848	2.20668e-07	8.2469e-07
YBL078C	chrII	80378	80731	-	353	g1	ATG8|APG8|AUT7|CVT5|YBL078C|-|protein-coding		-0.0494234	0.782265	0.893097		0.588241	1.0657e-05	0.000100256		-0.746696	0.000132865	0.000629405		-0.0992609	0.370622	0.509032		0.145715	0.593808	0.711385		0.103053	0.644734	0.747045		0.479034	0.00423826	0.00726593	up	1.19202	3.77698e-11	1.55163e-10	up	1.43462	3.02143e-09	1.87341e-08		0.667708	0.000255345	0.000619975
YBL086C	chrII	61202	62602	-	1400	g1	YBL086C|-|YBL086C|-|protein-coding		-0.318629	0.0334869	0.114028		0.0388067	0.757959	0.864395		-0.000250832	1	1		0.36332	0.00266795	0.00964332		0.207962	0.421666	0.555525		0.364425	0.127112	0.216372		0.705173	0.000283994	0.000572183	up	1.34909	2.76206e-11	1.15124e-10	up	1.19095	1.33225e-08	7.54355e-08		0.6924	0.000147633	0.000370595
YBR008C	chrII	252563	254209	-	1646	g1	FLR1|-|YBR008C|-|protein-coding		-0.090597	0.123493	0.282836		-0.0849754	0.290944	0.456296		0.101084	0.163459	0.255423		0.110761	0.103426	0.189488		0.714548	0.0666436	0.136271	up	1.42579	0.000768284	0.00343354		0.381404	0.241394	0.297138	up	1.97247	2.72048e-08	8.39934e-08	up	2.57257	3.19118e-33	2.36463e-31	up	1.68048	1.25816e-09	6.11482e-09
YBR054W	chrII	343101	344135	+	1034	g1	YRO2|-|YBR054W|-|protein-coding	up	1.25769	3.1447e-10	2.35931e-08	up	1.41588	1.88206e-06	2.21493e-05		-0.726323	0.00294308	0.0090633		-0.567078	0.0265895	0.0644084		-0.366477	0.430709	0.563715		0.668602	0.122639	0.210911		0.380366	0.256738	0.314542	up	2.20673	8.83874e-07	2.30954e-06	up	2.40244	3.97232e-13	4.16089e-12	up	1.59902	2.65121e-05	7.39776e-05
YBR067C	chrII	372103	372735	-	632	g1	TIP1|-|YBR067C|-|protein-coding		-0.610488	9.98233e-18	2.85305e-15		-0.410352	0.000750382	0.0039646		-0.284769	0.0187286	0.0431182		-0.0803047	0.303319	0.436785		-0.220971	0.221368	0.346545		-0.217439	0.0983702	0.177837	up	1.32673	7.84814e-100	2.47919e-97	up	1.35208	2.85717e-97	7.14531e-95	up	1.20445	1.08678e-10	8.27774e-10	up	1.18205	5.6056e-16	6.07307e-15
YBR085W	chrII	415983	416906	+	923	g1	AAC3|ANC3|YBR085W|-|protein-coding		-0.361487	0.0324598	0.111647		-0.67535	0.00141431	0.00673706		0.422968	0.0188964	0.0434378		0.114656	0.572047	0.688678		-0.114032	0.517536	0.643649		0.0734147	0.718277	0.807393	up	1.09626	2.00616e-08	6.25829e-08		0.952583	1.40476e-06	3.61551e-06		0.717344	6.57283e-05	0.000193668	up	1.04017	3.3812e-07	1.23744e-06
YBR093C	chrII	429548	430951	-	1403	g1	PHO5|-|YBR093C|-|protein-coding		-0.76233	0.0016798	0.0118058		-0.475636	5.37822e-05	0.000411736		-0.457334	0.0544099	0.103508		-0.165715	0.209669	0.326771	down	-1.72434	0.000909183	0.00462059	down	-1.78469	0.000354719	0.00180426	up	2.29594	9.00385e-07	2.42446e-06	up	2.16887	3.96498e-06	9.68178e-06		0.603307	0.0278216	0.0478467		0.670437	0.00496263	0.0096176
YBR101C	chrII	443821	444693	-	872	g1	FES1|-|YBR101C|-|protein-coding		-0.228083	0.00016887	0.00190573		-0.134829	0.0819718	0.184683		-0.280053	4.78358e-05	0.000258425		-0.182185	0.00993539	0.0287661		-0.447552	0.262034	0.39328		0.226169	0.53039	0.64738	up	1.22896	1.48634e-05	3.51635e-05	up	2.37868	5.02984e-11	2.03294e-10	up	2.1097	6.27393e-20	1.47094e-18	up	1.62153	1.92039e-11	1.19566e-10
YBR177C	chrII	584807	586162	-	1355	g1	EHT1|-|YBR177C|-|protein-coding		-0.460847	1.36754e-09	9.07173e-08		-0.137356	0.336062	0.506413		-0.396564	0.00261862	0.00823205		-0.0658566	0.450581	0.583848		-0.478392	1.3765e-07	2.71768e-06		-0.339111	0.00358359	0.0121073	up	1.25199	2.29434e-73	3.06014e-71	up	1.31912	2.55745e-62	2.13192e-60		0.901947	7.78781e-20	1.79779e-18		0.965151	2.53351e-14	2.18165e-13
YBR183W	chrII	596115	597065	+	950	g1	YPC1|-|YBR183W|-|protein-coding		-0.262385	0.136926	0.303909		0.596158	0.00133886	0.00642355		-0.832737	8.99548e-05	0.000446574		0.0363724	0.805452	0.87959		-0.368528	0.346661	0.481745		0.293965	0.369716	0.49339		0.117871	0.476299	0.543281	up	1.37975	6.66461e-06	1.59303e-05		0.971736	0.00108461	0.00250625		0.358712	0.254427	0.325254
YBR214W	chrII	651415	652998	+	1583	g1	SDS24|-|YBR214W|-|protein-coding		-0.481339	0.0802481	0.213308		0.643511	0.0281259	0.0795155		-0.905229	0.00592075	0.0163235		0.232506	0.317328	0.452142		0.334797	0.284081	0.41668		0.41543	0.207845	0.318398		0.513796	0.0188846	0.0292091	up	1.27411	5.2252e-09	1.74619e-08	up	1.37164	3.28311e-05	0.000103115		0.67929	0.0437794	0.0685709
YBR280C	chrII	762784	764697	-	1913	g1	SAF1|-|YBR280C|-|protein-coding		-0.0403165	0.739305	0.866324		0.39599	0.000170159	0.00112864		-0.422099	0.00100519	0.00360402		0.0219101	0.825977	0.893486		0.322091	0.25028	0.380107		0.456978	0.061241	0.123321		0.0937999	0.526248	0.593153		0.950452	7.88962e-07	2.07327e-06	up	1.24757	9.19678e-08	4.52452e-07		0.513102	0.0167813	0.029085
YCR009C	chrIII	130745	131542	-	797	g1	RVS161|END6|FUS7|SPE161|YCR009C|-|protein-coding		0.0651934	0.267691	0.475956		0.187947	0.00919604	0.0321691		-0.247091	0.000476456	0.00192313		-0.118235	0.0530475	0.111326		-0.305065	0.0811429	0.159626		-0.0148803	0.915294	0.951107		0.625674	1.8185e-11	7.39976e-11	up	1.06954	1.40908e-13	7.31599e-13		0.877832	1.38387e-13	1.52683e-12		0.715336	9.93277e-10	4.93106e-09
YCR020C	chrIII	154012	154659	-	647	g1	PET18|HIT2|YCR020C|-|protein-coding		-0.992297	1.15768e-05	0.000203733		-0.287619	0.000748559	0.00395846		-0.823815	0.000313329	0.00133061		-0.109939	0.188643	0.300807		-0.217486	0.0213543	0.0557982		-0.185985	0.24392	0.358421		0.975003	1.43846e-09	5.01083e-09	up	1.10891	2.1122e-31	4.32677e-30		0.997611	4.10355e-34	3.19863e-32		0.888288	1.10837e-27	3.67538e-26
YCR020C-A	chrIII	154830	155096	-	266	g1	MAK31|LSM9|NAA38|SMX1|YCR020C-A|-|protein-coding		-0.252955	0.00335025	0.0204976		-0.45728	1.88176e-08	3.41218e-07		0.167848	0.052486	0.100646		-0.0311634	0.716098	0.810488		-0.117171	0.199345	0.320445		0.186856	0.0129473	0.03463		0.993805	2.10917e-39	6.05706e-38	up	1.15644	2.51584e-53	1.45193e-51	up	1.06554	5.60016e-28	2.80101e-26	up	1.20243	3.88991e-44	5.30619e-42
YCR087C-A	chrIII	264006	264467	-	461	g1	YCR087C-A|-|YCR087C-A|-|protein-coding		-0.284895	0.00797679	0.040165		-0.655463	2.15961e-30	7.20111e-28		0.30773	0.000188419	0.000856734		-0.0587952	0.504568	0.632172		-0.294597	0.0574127	0.121207		-0.249942	0.03952	0.0872056	up	1.06789	5.93606e-19	4.39313e-18		0.926821	2.51892e-16	1.66872e-15		0.684037	7.43816e-07	3.16623e-06		0.868349	2.58767e-21	4.88401e-20
YDL020C	chrIV	415113	416708	-	1595	g1	RPN4|SON1|UFD5|YDL020C|-|protein-coding		-0.255988	0.000523267	0.00461786		-0.27962	2.23374e-05	0.000192628		0.0602548	0.442555	0.559674		0.040656	0.504568	0.632172		0.327214	0.294824	0.427635		0.790527	0.000435388	0.00215789		-0.177469	0.352679	0.416936		0.839767	0.00219311	0.00381647	up	1.12221	3.78637e-11	3.05454e-10		0.55943	5.57043e-06	1.73411e-05
YDL025C	chrIV	405344	407206	-	1862	g1	RTK1|-|YDL025C|-|protein-coding		-0.240016	0.00898865	0.0434379		-7.44653e-05	1	1		0.16452	0.22936	0.336006		0.408807	5.36083e-06	4.82394e-05		0.228823	0.54752	0.669427		0.827546	0.014067	0.0369984		0.241357	0.411338	0.477257	up	1.47951	1.25319e-05	2.90747e-05	up	1.2959	2.05046e-09	1.31064e-08		0.646665	0.000279663	0.000673571
YDL124W	chrIV	240259	241197	+	938	g1	YDL124W|-|YDL124W|-|protein-coding		0.704843	0.0121583	0.0544178	up	1.13495	0.000686804	0.00367397		-0.265997	0.39933	0.517663		0.174902	0.5521	0.671198		0.150279	0.620018	0.732982		0.515844	0.13356	0.223918		0.511387	0.0601319	0.0849004	up	1.39102	9.17288e-07	2.39496e-06	up	1.3614	2.89473e-05	9.15394e-05		0.834681	0.0208212	0.0352223
YDL168W	chrIV	159604	160764	+	1160	g1	SFA1|ADH5|YDL168W|-|protein-coding		0.0700461	0.166572	0.348294		0.102049	0.0350667	0.0950204		0.170182	0.000645029	0.00247853		0.207457	3.66125e-05	0.000258223		0.278649	0.301747	0.434313		0.625652	0.0053872	0.0169575		0.46481	0.0034232	0.00595883	up	1.21756	1.28858e-07	3.70939e-07	up	1.28472	9.92562e-16	1.43551e-14		0.868568	1.00468e-07	3.90804e-07
YDL218W	chrIV	66493	67446	+	953	g1	YDL218W|-|YDL218W|-|protein-coding		0.197524	0.0413301	0.132796		-0.037895	0.736032	0.848571		-0.0584687	0.578766	0.684214		-0.289204	0.00341593	0.0118306	up	1.68694	5.99113e-05	0.000494618	up	1.63333	5.88698e-05	0.000404275		0.0548435	0.839871	0.881894	up	1.34371	3.76416e-08	1.14508e-07	up	3.31764	6.51692e-18	1.23002e-16	up	1.96251	3.07032e-09	1.42853e-08
YDL241W	chrIV	20635	21006	+	371	g1	YDL241W|-|YDL241W|-|protein-coding		-0.634485	0.00217159	0.014418		-0.623861	0.0180174	0.0556564		0.915454	5.08765e-06	3.51393e-05		0.927938	0.000645379	0.00295016		0.860433	0.00039638	0.00239076	up	1.03901	5.71169e-06	5.62916e-05	up	1.26507	1.3067e-12	5.87476e-12	up	1.33177	1.65907e-11	7.06724e-11	up	1.25669	3.4818e-05	0.000108956	up	1.36978	8.06549e-06	2.45109e-05
YDR003W	chrIV	454122	454754	+	632	g1	RCR2|SSH5|YDR003W|-|protein-coding		-0.159535	0.0756891	0.205707		0.10777	0.332968	0.503647		-0.445084	7.51261e-05	0.000382448		-0.170119	0.0453679	0.0986231		0.0857167	0.82902	0.89589		0.640027	0.0615321	0.123724		0.771155	0.00122586	0.00227558	up	1.91797	5.04174e-09	1.6877e-08	up	2.17116	1.6763e-15	2.37853e-14	up	1.56603	2.8052e-09	1.3123e-08
YDR003W-A	chrIV	454782	454904	+	122	g1	YDR003W-A|-|YDR003W-A|-|protein-coding		-0.171121	0.17977	0.365633		0.0604983	0.667724	0.801472		-0.432583	0.00189882	0.00625272		-0.193742	0.0952212	0.177435		0.0762494	0.85278	0.913019		0.66527	0.0500897	0.104972		0.959764	0.000145911	0.000306339	up	2.21523	1.78557e-10	6.82405e-10	up	2.48573	3.18242e-17	5.52048e-16	up	1.80664	1.73085e-11	1.0844e-10
YDR042C	chrIV	540601	541203	-	602	g1	YDR042C|-|YDR042C|-|protein-coding		-0.51154	0.0180156	0.0729127		-0.665962	0.00392574	0.0157067		0.326991	0.199082	0.299396		0.178723	0.31137	0.445811		0.56375	0.0216581	0.0563956		0.736819	0.00631819	0.0192781		0.826387	1.43572e-07	4.14486e-07		0.957845	9.71377e-07	2.52828e-06	up	1.34192	1.03352e-08	5.95888e-08	up	1.37168	1.03475e-06	3.53073e-06
YDR043C	chrIV	542674	543369	-	695	g1	NRG1|-|YDR043C|-|protein-coding		-0.398173	0.00417454	0.0240919		-0.312496	0.0472617	0.120248		0.445132	0.000799359	0.00297258		0.534212	0.000871594	0.00378806		-0.0298908	0.900879	0.94728		0.137779	0.388475	0.512783		0.474302	0.00174788	0.00317518	up	1.12829	1.24449e-07	3.59108e-07		0.559825	0.00479461	0.00972532		0.0646222	0.702258	0.761657
YDR044W	chrIV	546642	547628	+	986	g1	HEM13|-|YDR044W|-|protein-coding	down	-1.04851	3.7378e-12	3.73905e-10	down	-1.10671	1.57817e-09	3.44444e-08		-0.40431	0.0529744	0.101388		-0.453853	6.45424e-06	5.69682e-05		-0.45377	0.0422764	0.0948217		-0.202041	0.338894	0.46323	up	1.88112	8.39772e-36	1.93858e-34	up	1.9341	8.87384e-39	2.83302e-37	up	1.92898	1.48974e-21	4.23763e-20	up	2.12144	3.46608e-29	1.30021e-27
YDR069C	chrIV	584939	587719	-	2780	g1	DOA4|DOS1|MUT4|NPI2|SSV7|UBP4|YDR069C|-|protein-coding		0.0166151	0.832538	0.920916		0.280632	0.000272464	0.00166871		-0.343625	4.36947e-07	3.9437e-06		-0.0741495	0.393874	0.531241		0.307973	0.406194	0.540092		0.766903	0.0364933	0.0818508		0.274943	0.269287	0.328775	up	1.44147	2.99979e-06	7.43383e-06	up	1.81933	7.8443e-14	8.9001e-13	up	1.09802	0.000100879	0.000258972
YDR119W-A	chrIV	691014	691214	+	200	g1	COX26|-|YDR119W-A|-|protein-coding	down	-1.45478	1.91861e-13	2.58932e-11		-0.878592	0.00131922	0.00633942	down	-1.34588	1.41041e-08	1.94158e-07		-0.768491	0.000443564	0.00215046		-0.988542	3.84497e-06	4.80781e-05	down	-1.07306	4.8422e-07	6.95284e-06		0.766657	3.82331e-06	9.59682e-06	up	1.01173	6.983e-08	2.06158e-07		0.784138	0.00131699	0.00299301		0.45174	0.123145	0.172008
YDR222W	chrIV	910054	911301	+	1247	g1	YDR222W|-|YDR222W|-|protein-coding		0.659353	1.04546e-06	2.56116e-05		-0.0335447	0.796924	0.891378		0.316245	0.0202061	0.0458167		-0.372143	0.00250729	0.00919288		-1.00308	0.0469839	0.103198		0.42651	0.335918	0.459686		0.728822	0.0346863	0.0509888	up	2.51813	2.54353e-07	7.08412e-07	up	1.88306	2.62828e-14	3.14869e-13	up	1.51031	1.46723e-06	4.90329e-06
YDR258C	chrIV	971808	974243	-	2435	g1	HSP78|-|YDR258C|-|protein-coding		0.476326	2.49382e-05	0.000386767		0.709917	7.20393e-13	2.98193e-11		-0.0730589	0.576439	0.682808		0.166613	0.0454849	0.09877		-0.251287	0.574158	0.693725		0.641712	0.134119	0.224793	up	1.0192	0.0020782	0.00373454	up	2.5184	2.62381e-10	9.85487e-10	up	2.09755	2.00654e-14	2.42319e-13	up	1.47867	4.31683e-07	1.55147e-06
YDR278C	chrIV	1017001	1017318	-	317	g1	YDR278C|-|YDR278C|-|protein-coding		-0.850671	0.105335	0.25534		-0.0969578	1	1		-0.116143	0.886452	0.934074		0.642629	0.24059	0.363458		0.688056	0.0656158	0.134964		0.800551	0.0624675	0.125144		0.951369	0.0731683	0.101539	up	1.48617	0.000799154	0.00147676	up	1.53527	2.95241e-05	9.33142e-05	up	1.10572	0.00566632	0.0108517
YDR343C	chrIV	1159608	1161320	-	1712	g1	HXT6|-|YDR343C|-|protein-coding	down	-1.33783	3.37004e-05	0.000496977		-0.163407	0.635843	0.775362	down	-1.45581	0.000125866	0.000600038		-0.264878	0.341217	0.476497		-0.179151	0.648776	0.757338		-0.00090612	1	1		-0.0026389	0.995668	1		0.554718	0.0163868	0.0250775		0.640937	0.13057	0.187037		0.243846	0.593545	0.664266
YDR353W	chrIV	1183299	1184258	+	959	g1	TRR1|-|YDR353W|-|protein-coding		-0.00445853	0.916344	0.971679		-0.0196665	0.766909	0.870953		-0.199492	0.00133233	0.00457212		-0.210442	6.92488e-05	0.00043476		0.0436721	0.892405	0.941476		0.417927	0.0998271	0.179229		0.959832	1.18318e-07	3.44897e-07	up	1.8857	6.59885e-12	2.93737e-11	up	2.13597	6.45735e-26	2.63758e-24	up	1.57325	3.63773e-17	4.57729e-16
YDR358W	chrIV	1190059	1191732	+	1673	g1	GGA1|-|YDR358W|-|protein-coding		-0.375701	0.0253168	0.0938025		0.320711	0.111966	0.232854		-0.744568	0.000740414	0.00277401		-0.0372536	0.789787	0.867234		0.355233	0.219766	0.344576		0.349511	0.206724	0.317411		0.40407	0.00497526	0.00843546		0.957709	9.5003e-14	5.03273e-13	up	1.34743	7.09319e-06	2.52062e-05		0.774335	0.00461469	0.00899803
YDR446W	chrIV	1353725	1354633	+	908	g1	ECM11|-|YDR446W|-|protein-coding		-0.136663	0.328138	0.541955		-0.34524	0.0377587	0.100446		-0.0241662	0.890643	0.936353		-0.228588	0.163833	0.270964		-0.478223	0.00319779	0.012664		-0.345168	0.000802896	0.00356032	up	1.48853	4.87266e-31	8.50166e-30	up	1.28357	1.72328e-14	9.83185e-14	up	1.02771	1.27417e-10	9.60752e-10	up	1.35944	3.75832e-26	1.12787e-24
YDR487C	chrIV	1428354	1428980	-	626	g1	RIB3|-|YDR487C|-|protein-coding		-0.273958	0.00420384	0.024168		-0.531652	0.0012969	0.00624717		0.378606	0.00902311	0.0233003		0.124495	0.33012	0.465077		0.433908	0.00668214	0.022595		0.585301	1.44472e-05	0.000122302		0.685217	6.32491e-15	3.41079e-14		0.98554	8.80022e-15	5.17326e-14	up	1.28951	2.85522e-15	3.90365e-14	up	1.13828	1.27347e-11	8.11398e-11
YDR502C	chrIV	1453310	1454464	-	1154	g1	SAM2|ETH2|YDR502C|-|protein-coding		-0.471928	8.94765e-14	1.41326e-11		-0.296575	0.416154	0.586		-0.730785	0.013009	0.0315773		-0.546369	0.0144251	0.0387727	down	-1.27319	4.82725e-13	3.14926e-11		-0.97898	1.5902e-06	1.87386e-05	up	1.61121	1.552e-121	1.16439e-118	up	1.50976	1.41314e-60	1.0779e-58		0.776699	0.00379681	0.00788801	up	1.16232	8.14921e-05	0.00021303
YDR512C	chrIV	1470500	1471063	-	563	g1	EMI1|-|YDR512C|-|protein-coding		0.155634	0.0855713	0.222398		0.555744	3.4477e-07	4.98629e-06		-0.128829	0.231707	0.338618		0.278378	0.00263029	0.0095621		0.384237	0.0805955	0.158601		0.554115	0.00213152	0.00793636		0.510679	6.76344e-07	1.84603e-06	up	1.11023	4.92361e-15	2.9522e-14	up	1.21288	7.15549e-10	4.81117e-09		0.772507	6.80367e-06	2.08985e-05
YDR513W	chrIV	1471017	1471448	+	431	g1	GRX2|TTR1|YDR513W|-|protein-coding		0.0977054	0.401931	0.612748		0.678773	8.05408e-08	1.27212e-06		-0.540512	5.97291e-05	0.000313095		0.0483698	0.656059	0.762966		0.27321	0.419681	0.553732		0.632007	0.0234917	0.0568421		0.785892	8.69321e-07	2.34713e-06	up	1.86841	3.3218e-12	1.52777e-11	up	2.08959	3.54883e-16	5.35178e-15	up	1.35323	8.90634e-08	3.48929e-07
YDR516C	chrIV	1474974	1476476	-	1502	g1	EMI2|-|YDR516C|-|protein-coding		-0.818519	0.00614474	0.0327247		0.502855	0.00300708	0.0125337	down	-1.282	4.01429e-05	0.000220034		0.0532522	0.727459	0.818869		0.657664	0.0382524	0.0873633		0.872039	0.0164253	0.0421471		0.0582459	0.802793	0.851151		0.949069	3.9637e-07	1.08088e-06	up	1.55146	3.30336e-07	1.48293e-06		0.860822	0.0061021	0.0116048
YDR533C	chrIV	1501447	1502160	-	713	g1	HSP31|-|YDR533C|-|protein-coding		0.908707	8.66948e-06	0.000159614	up	1.01333	1.01891e-13	4.81534e-12		0.30294	0.000452775	0.00184044		0.411564	0.0702332	0.138939		0.721049	0.0592082	0.124081	up	1.04529	0.00112267	0.00465993		0.557093	0.0549431	0.0780887	up	1.74957	9.76711e-07	2.54106e-06	up	2.05448	1.35499e-12	1.33322e-11	up	1.17501	6.18326e-06	1.91003e-05
YEL011W	chrV	133120	135234	+	2114	g1	GLC3|GHA1|YEL011W|-|protein-coding	down	-1.3553	0.000206974	0.00224234		0.17217	0.371877	0.544524	down	-1.2751	0.000867562	0.00317266		0.268694	0.0832964	0.158713		0.772773	0.0652223	0.134247		0.95034	0.0118941	0.0322586		0.491433	0.00667042	0.0110933	up	1.57787	1.09756e-12	5.28274e-12	up	2.08032	2.9119e-07	1.31605e-06	up	1.15544	0.00155511	0.00330165
YEL012W	chrV	131772	132551	+	779	g1	UBC8|GID3|YEL012W|-|protein-coding		-0.395695	0.0104282	0.0487841		0.357804	0.0135916	0.0441672		-0.963851	2.79125e-07	2.69776e-06		-0.19943	0.0459937	0.0996586		0.152424	0.528451	0.653433		0.0466297	0.792601	0.865573		0.521939	1.03309e-08	3.31228e-08		0.973691	1.27966e-27	2.00014e-26	up	1.32397	1.3183e-07	6.3249e-07		0.754305	2.63915e-05	7.36753e-05
YEL021W	chrV	116167	116970	+	803	g1	URA3|-|YEL021W|-|protein-coding		-0.119061	0.113956	0.268853		0.124524	0.111126	0.232153		-0.666041	1.58683e-19	2.88611e-17		-0.416375	2.01052e-07	2.90075e-06		-0.879879	4.76473e-11	2.10279e-09		-0.628058	8.70177e-07	1.12382e-05		0.942198	2.36731e-21	2.13022e-20	up	1.12015	4.31042e-19	3.54399e-18		0.651228	4.63487e-12	4.23417e-11		0.718025	1.18519e-10	6.68563e-10
YEL073C	chrV	7230	7553	-	323	g1	YEL073C|-|YEL073C|-|protein-coding		-0.817506	8.42767e-07	2.16166e-05		0.34184	0.377013	0.550434	down	-1.28694	1.0021e-05	6.49184e-05		-0.11781	0.691781	0.792682	down	-1.1018	7.83253e-07	1.22106e-05		-0.869915	0.00142315	0.00569069	up	1.37125	1.45474e-22	1.4432e-21	up	1.23249	3.37224e-17	2.38963e-16		0.24298	0.48039	0.565651		0.602294	0.111736	0.157913
YER026C	chrV	207644	208474	-	830	g1	CHO1|PSS1|YER026C|-|protein-coding		-0.620424	7.21122e-17	1.88182e-14		-0.1601	0.254517	0.418066		-0.903075	1.26826e-13	6.18869e-12		-0.435559	8.70359e-06	7.43086e-05		-0.891298	1.56513e-21	4.69697e-19		-0.818353	2.32379e-11	1.01068e-09	up	1.13783	1.09522e-23	1.18656e-22	up	1.01637	3.63983e-28	5.8569e-27		0.554839	2.41512e-08	1.30238e-07		0.742426	7.25414e-12	4.81098e-11
YER037W	chrV	225889	226854	+	965	g1	PHM8|-|YER037W|-|protein-coding		0.365544	0.12552	0.285777		0.457138	0.0234317	0.0687711		0.326866	0.044228	0.0873788		0.424475	0.109625	0.198601		-0.170327	0.639803	0.750716		0.642334	0.0503202	0.105256		0.540997	0.110105	0.147346	up	1.79531	4.16965e-06	1.01526e-05	up	1.19496	1.40097e-06	5.64339e-06		0.743849	0.00274525	0.00558542
YER043C	chrV	235770	237119	-	1349	g1	SAH1|-|YER043C|-|protein-coding		-0.316598	2.28929e-07	7.15641e-06		-0.293634	0.00211821	0.00941063		-0.424574	4.09016e-06	2.89153e-05		-0.395818	6.32363e-11	2.14432e-09		-0.801749	1.57734e-11	7.51365e-10		-0.647443	3.09368e-18	5.30523e-16	up	1.09413	3.69456e-58	2.91773e-56		0.985049	9.22129e-52	5.12465e-50		0.572967	5.50511e-07	2.37881e-06		0.83084	1.26383e-34	7.98475e-33
YER053C	chrV	258737	259639	-	902	g1	PIC2|-|YER053C|-|protein-coding		-0.583012	0.0585984	0.17123		0.304053	0.00220004	0.0097236		-0.369601	0.221484	0.326621		0.529121	1.26728e-05	0.000103346		-0.0659571	0.866386	0.922871		0.62175	0.0569826	0.116369	up	1.14591	1.91543e-06	4.98977e-06	up	2.5658	1.68814e-14	9.64053e-14	up	1.96801	1.62597e-12	1.58427e-11	up	1.22313	1.42537e-06	4.77403e-06
YER078W-A	chrV	318646	318810	+	164	g1	YER078W-A|-|YER078W-A|-|protein-coding		-0.763317	0.0189678	0.0756445		-0.0340244	1	1		-0.556618	0.0748288	0.135115		0.177357	0.661504	0.766972		-0.295529	0.389324	0.523343		-0.737411	0.0298051	0.0691763		0.922208	0.00289535	0.00509765	up	1.05588	0.00167907	0.0029763		0.584653	0.0747369	0.115107		-0.00355278	1	1
YER079W	chrV	318920	319552	+	632	g1	YER079W|-|YER079W|-|protein-coding		-0.146367	0.456733	0.661354		0.556688	6.01813e-08	9.81544e-07		-0.395617	0.0593649	0.111625		0.314937	0.000265612	0.00136724		-0.0998404	0.768305	0.852221		0.483803	0.153097	0.249629		0.703794	0.00922528	0.0150095	up	1.92463	3.13574e-11	1.29887e-10	up	1.50534	4.9227e-12	4.47667e-11		0.856398	0.000108575	0.000278014
YER081W	chrV	322686	324095	+	1409	g1	SER3|-|YER081W|-|protein-coding		-0.752917	2.65939e-08	1.10845e-06		-0.759959	7.37837e-07	9.7544e-06		-0.0572622	0.687423	0.780569		-0.0591785	0.693717	0.794143		0.0154883	0.947973	0.97717		0.126907	0.50434	0.62452	up	1.04101	7.07907e-14	3.51145e-13	up	1.07771	4.33568e-12	1.9625e-11	up	1.14563	1.20627e-06	4.92519e-06	up	1.2205	2.92565e-09	1.36546e-08
YER150W	chrV	468370	468816	+	446	g1	SPI1|-|YER150W|-|protein-coding		0.445584	0.128112	0.290163	up	1.32024	4.07322e-05	0.000324667		-0.221269	0.43512	0.551551		0.664488	0.040601	0.090422		0.166547	0.697397	0.798203		1.04815	0.0244662	0.058715		0.534787	0.165889	0.212658	up	2.16376	6.0573e-07	1.6187e-06	up	1.66047	2.1925e-06	8.52293e-06		0.900354	0.0282132	0.0462412
YER187W	chrV	566230	566655	+	425	g1	YER187W|-|YER187W|-|protein-coding		-0.548205	5.11617e-05	0.000706891		-0.312237	0.110067	0.23037		0.297121	0.0536408	0.102304		0.540765	0.00204523	0.00777914		-0.273706	0.0607041	0.126465		-0.17083	0.411981	0.53603	up	1.09717	5.95506e-16	3.46004e-15	up	1.1914	1.33781e-17	9.81193e-17		0.372056	0.0389076	0.064367		0.372434	0.119774	0.168013
YFL016C	chrVI	104701	106236	-	1535	g1	MDJ1|-|YFL016C|-|protein-coding		-0.0275754	0.732508	0.862678		0.192893	0.0403753	0.106007		-0.284525	0.0048726	0.0138801		-0.0583137	0.42946	0.564525		-0.0652621	0.829423	0.896165		0.320468	0.228073	0.341683		0.39768	0.0612837	0.086425	up	1.21369	3.76513e-06	9.20876e-06	up	1.20336	2.37276e-11	1.97796e-10		0.762737	8.78205e-06	2.65809e-05
YFL030W	chrVI	76831	77988	+	1157	g1	AGX1|-|YFL030W|-|protein-coding		0.0543083	0.694382	0.837053		0.477191	1.16245e-10	3.18587e-09		-0.171477	0.115802	0.19296		0.255605	0.0244503	0.0599905	up	1.31724	5.74851e-05	0.000479545	up	1.53017	2.60544e-07	4.09367e-06		0.024953	0.900124	0.931313	up	1.14088	1.44147e-05	3.31865e-05	up	2.19962	9.29681e-21	2.36438e-19	up	1.28344	1.90972e-07	7.20436e-07
YFL053W	chrVI	23423	25198	+	1775	g1	DAK2|-|YFL053W|-|protein-coding		-0.704829	9.66003e-07	2.40562e-05		-0.0134214	0.958683	0.990194		-0.20569	0.337613	0.455974		0.496896	0.0022895	0.00852454		0.550241	0.301523	0.434313	up	1.82603	2.07419e-05	0.00016511		0.0302063	0.929604	0.955391	up	2.28642	6.76261e-06	1.61581e-05	up	2.33807	1.61944e-14	1.98365e-13	up	1.3456	0.000124712	0.000316768
YFL056C	chrVI	14793	15431	-	638	g1	AAD6|YFL057C|YFL056C|-|pseudo		-0.111753	0.124125	0.283593		-0.0603982	0.502185	0.662152		0.0415503	0.594576	0.697978		0.0977698	0.263012	0.38997	up	1.25847	0.00658541	0.0223561	up	1.72684	0.000121322	0.000743036		-0.212905	0.439882	0.507433	up	1.48344	1.4955e-05	3.43907e-05	up	2.64319	5.06221e-14	5.85422e-13	up	1.40008	9.81504e-05	0.000252183
YFR015C	chrVI	174265	176391	-	2126	g1	GSY1|-|YFR015C|-|protein-coding	down	-2.60812	1.32502e-06	3.12521e-05		0.52471	0.0481072	0.121882	down	-2.96554	1.93129e-07	1.95474e-06		0.188856	0.38507	0.523841		0.100027	0.80745	0.881148		0.260795	0.546912	0.660283	up	1.41083	1.20156e-07	3.49916e-07	up	1.6491	3.68135e-13	1.83975e-12	up	1.56039	0.000172697	0.000469727	up	1.46579	0.000395644	0.000927237
YFR017C	chrVI	182274	182861	-	587	g1	IGD1|-|YFR017C|-|protein-coding		-0.953553	0.000281306	0.00284722		0.260318	0.103426	0.220524		-0.695156	0.00887229	0.0230028		0.530778	0.000576056	0.00267607		0.683173	0.0088571	0.028142		0.513864	0.0153155	0.0397421		0.57553	0.00015605	0.000326233	up	1.00355	1.74362e-07	4.93726e-07	up	1.15325	1.45142e-06	5.81988e-06		0.544007	0.00976201	0.0177982
YFR022W	chrVI	196833	199034	+	2201	g1	ROG3|ART7|YFR022W|-|protein-coding		-0.114042	0.18512	0.37235		0.00622764	0.972509	0.999486		0.351431	0.00409564	0.0120029		0.476951	0.000879667	0.0038121		0.0699406	0.786362	0.864898		0.641914	0.000666333	0.00305293		0.0601335	0.721118	0.775932	up	1.0428	5.55105e-05	0.000120109		0.630533	1.85138e-05	6.10213e-05		0.211994	0.198654	0.262453
YGL039W	chrVII	423961	425007	+	1046	g1	YGL039W|-|YGL039W|-|protein-coding		-0.344972	0.0426402	0.135959		-0.576617	0.00179926	0.00832632		0.435266	0.044766	0.0882092		0.212453	0.0891974	0.167825		0.5859	0.000351687	0.00216273		0.806666	2.21506e-06	2.49433e-05		0.435236	0.00302175	0.00530154		0.675146	4.02177e-06	9.81246e-06	up	1.04345	4.39446e-13	4.55537e-12	up	1.01812	8.82966e-12	5.7479e-11
YGL096W	chrVII	325331	326161	+	830	g1	TOS8|-|YGL096W|-|protein-coding		-0.295634	0.0227168	0.0868357		0.0290012	0.83891	0.917147		-0.406406	0.00384069	0.0113724		-0.0757266	0.522982	0.647001		-0.800924	0.0298242	0.0714876		-0.14143	0.618135	0.725894		0.523903	0.0267381	0.0402513	up	1.70929	2.41588e-07	6.73798e-07		0.983348	9.50263e-06	3.28731e-05		0.446711	0.0207919	0.0351826
YGL255W	chrVII	20978	22108	+	1130	g1	ZRT1|-|YGL255W|-|protein-coding		-0.610229	0.017615	0.0717813		-0.854129	4.42295e-13	1.88273e-11	down	-1.07115	4.3532e-09	7.02362e-08	down	-1.31203	3.28265e-09	7.32433e-08	down	-2.00836	6.34111e-18	9.57e-16	down	-1.76781	1.44411e-17	2.22245e-15		0.406143	0.153036	0.197702		0.371462	0.200538	0.249819		-0.333022	0.00308984	0.00650938		-0.0624358	0.413206	0.491491
YGR008C	chrVII	508110	508364	-	254	g1	STF2|-|YGR008C|-|protein-coding		-0.0954667	0.766533	0.883228	up	1.11906	6.7529e-08	1.08954e-06	down	-1.13016	0.000325943	0.00137574		0.0977547	0.661918	0.767252		0.149976	0.699093	0.799535		0.515066	0.174117	0.277276		0.519188	0.0634339	0.0890597	up	1.64806	7.34826e-08	2.16729e-07	up	1.69707	8.54748e-07	3.59258e-06		0.919836	0.00664865	0.0125291
YGR052W	chrVII	593596	594705	+	1109	g1	FMP48|-|YGR052W|-|protein-coding		-0.214864	0.539885	0.730805		0.518939	0.2286	0.389515		0.44347	0.255138	0.365736	up	1.19075	0.00266206	0.00963091		-0.23398	0.626852	0.738733		0.642391	0.197233	0.305889		0.703048	0.131258	0.172842	up	2.48469	1.46166e-06	3.75231e-06	up	1.05497	0.00660936	0.0129846		0.136258	0.751087	0.803427
YGR130C	chrVII	751394	753844	-	2450	g1	YGR130C|-|YGR130C|-|protein-coding		-0.573058	2.27064e-08	9.66551e-07		0.111645	0.13807	0.271348		-0.641098	1.93799e-08	2.5397e-07		0.0514148	0.388583	0.52671		0.162214	0.498927	0.626423		0.108087	0.580408	0.691604		0.539203	3.15842e-06	8.03597e-06		0.907425	6.30268e-12	2.81045e-11	up	1.01503	1.63286e-06	6.49033e-06		0.581379	0.000409534	0.000957175
YGR180C	chrVII	855264	856301	-	1037	g1	RNR4|CRT3|PSO3|YGR180C|-|protein-coding		-0.431284	1.37542e-09	9.07173e-08		-0.385014	1.42923e-06	1.71564e-05		-0.20349	0.0299013	0.0632596		-0.149845	0.0037516	0.0127733		-0.212661	0.0201822	0.0531754		-0.170795	0.0438228	0.0944433	up	1.03406	7.45536e-51	3.66779e-49	up	1.0107	2.0003e-40	6.89989e-39		0.942888	3.72683e-40	4.75924e-38	up	1.00124	6.43754e-46	1.04427e-43
YGR194C	chrVII	886073	887875	-	1802	g1	XKS1|-|YGR194C|-|protein-coding		-0.186014	0.194482	0.385865		0.475264	0.000988147	0.0050134		-0.712643	2.24031e-05	0.00013144		-0.0416248	0.717066	0.811278		0.421727	0.123324	0.221348		0.368776	0.149439	0.244797		0.286691	0.0221461	0.033848		0.782834	5.73944e-16	3.71609e-15	up	1.24436	1.20835e-05	4.11608e-05		0.681559	0.00613388	0.0116542
YGR197C	chrVII	892497	894140	-	1643	g1	SNG1|-|YGR197C|-|protein-coding		-0.105624	0.0455698	0.142601		-0.23278	0.156896	0.296646		0.494181	0.000669369	0.00255407		0.369009	0.000251997	0.00130499		-0.537785	0.231638	0.3586		0.670379	0.113439	0.197908		0.516454	0.138191	0.180899	up	2.26532	2.00484e-07	5.64668e-07	up	1.35413	3.42514e-11	2.78559e-10		0.802154	0.00217482	0.00449958
YGR209C	chrVII	912913	913227	-	314	g1	TRX2|LMA1|YGR209C|-|protein-coding		0.269633	6.57502e-06	0.000128582		0.492469	1.53716e-16	1.08542e-14		-0.231123	0.000329699	0.00139062		-0.00259954	0.965229	0.992174		0.166308	0.597663	0.714435		0.585258	0.0199616	0.0494875		0.931034	1.47632e-07	4.25389e-07	up	1.93223	2.39357e-13	1.2103e-12	up	2.09775	2.83541e-24	9.95212e-23	up	1.50451	1.10468e-15	1.12569e-14
YGR211W	chrVII	915241	916701	+	1460	g1	ZPR1|-|YGR211W|-|protein-coding		0.0524133	0.479336	0.677739		-0.125705	0.0691236	0.162189		0.15861	0.0539442	0.102753		-0.0144964	0.786506	0.865056		-0.570306	0.122172	0.219846		0.0469037	0.881619	0.931012		0.953375	0.000104788	0.000223981	up	1.95773	1.40434e-09	4.95233e-09	up	1.39826	4.46645e-11	3.56484e-10		0.999431	1.12723e-06	3.82672e-06
YGR223C	chrVII	940869	942215	-	1346	g1	HSV2|-|YGR223C|-|protein-coding		-0.156431	0.0319015	0.110365		-0.104437	0.0930742	0.203588		-0.159006	0.035584	0.0732676		-0.101394	0.104216	0.190587		0.568294	0.00599348	0.0207526		0.414585	0.0103324	0.0288845		0.144207	0.214385	0.267625		0.538218	2.88537e-05	6.42598e-05	up	1.20496	8.59397e-12	7.65297e-11		0.647421	1.58129e-07	6.01834e-07
YGR234W	chrVII	959904	961103	+	1199	g1	YHB1|YHB4|YGR234W|-|protein-coding	down	-1.09691	1.82833e-50	1.09736e-46	down	-1.25265	1.33079e-90	3.9937e-87		-0.645454	8.39487e-27	4.19883e-24		-0.795342	2.93818e-28	1.46958e-25		-0.867455	3.36778e-10	1.23253e-08		-0.688016	7.64875e-07	1.01791e-05	up	2.32796	1.58465e-102	5.59475e-100	up	2.27998	3.30093e-82	5.50338e-80	up	2.20395	1.71652e-93	5.15128e-90	up	2.42317	5.52383e-90	1.10513e-86
YGR237C	chrVII	963298	965655	-	2357	g1	YGR237C|-|YGR237C|-|protein-coding		-0.357687	0.00103229	0.00803605		0.056694	0.453161	0.619196		-0.336102	0.00417194	0.0121908		0.085588	0.198401	0.313012		0.00351974	0.988788	1		0.183561	0.279123	0.398245		0.405271	4.07131e-05	9.17958e-05	up	1.0097	2.90022e-11	1.20465e-10		0.923546	7.67546e-07	3.2557e-06		0.488996	0.00103714	0.00227022
YGR239C	chrVII	969187	970053	-	866	g1	PEX21|-|YGR239C|-|protein-coding		-0.0828369	0.332661	0.547472		-0.209834	0.260393	0.424065		0.929113	9.77528e-12	2.78063e-10		0.804611	3.97918e-07	5.24902e-06		0.00857902	0.981744	0.999395		0.874492	0.00146554	0.00582529		0.612595	0.00614257	0.0102628	up	1.64812	3.50417e-06	8.61967e-06		0.847455	3.91511e-05	0.000120877		0.670796	0.00244238	0.00501683
YGR249W	chrVII	988049	989419	+	1370	g1	MGA1|-|YGR249W|-|protein-coding	down	-1.10405	1.08103e-09	7.37573e-08		-0.295847	0.336896	0.507416		-0.448193	0.124502	0.204909		0.371483	0.057456	0.118587		-0.512301	0.341844	0.476929		0.345294	0.514685	0.63354		0.836519	0.0324097	0.0479002	up	2.38089	1.55044e-06	3.96664e-06	up	1.49311	1.71159e-05	5.67567e-05		0.791734	0.0571698	0.0872446
YGR250C	chrVII	991176	993521	-	2345	g1	RIE1|-|YGR250C|-|protein-coding		0.0249365	0.830451	0.920189		0.250072	9.03751e-05	0.00064885		-0.53219	3.37346e-08	4.17475e-07		-0.300236	0.00136005	0.00553537		-0.628535	0.207375	0.330588		0.370829	0.435198	0.559327		0.673349	0.072593	0.100787	up	2.2417	6.64256e-07	1.76488e-06	up	1.90942	1.96227e-11	1.64952e-10	up	1.3272	2.49847e-05	7.00738e-05
YGR254W	chrVII	1000927	1002240	+	1313	g1	ENO1|HSP48|YGR254W|-|protein-coding		-0.284567	0.173465	0.35767		0.842913	5.32984e-07	7.3203e-06	down	-1.10433	4.82726e-08	5.78307e-07		0.0327135	0.85467	0.913911		-0.377115	0.115443	0.210222		0.0195984	0.926119	0.958373		0.753947	6.3043e-07	1.72699e-06	up	1.44643	1.62356e-12	7.67894e-12	up	1.03118	4.28218e-06	1.58359e-05		0.724018	0.00168706	0.00355539
YHL009W-A	chrVIII	85909	87150	+	1241	g1	YHL009W-A|-|YHL009W-A|-|protein-coding		-0.0246154	0.949022	0.990442		-0.0222908	0.969263	0.996663		0.532144	0.0946093	0.163727		0.5421	0.11026	0.199391		-0.120495	0.766388	0.851196		0.311453	0.481144	0.60339		0.697601	0.0269224	0.0404984	up	1.00137	0.0028307	0.00485702		0.333845	0.391973	0.477398		0.454362	0.294772	0.368511
YHL021C	chrVIII	64462	65859	-	1397	g1	AIM17|FMP12|YHL021C|-|protein-coding	down	-1.19246	0.000413929	0.00382805		0.417107	0.0212581	0.0636999		-0.933492	0.00564566	0.0156876		0.690167	0.000165571	0.000910938		0.903737	0.00384415	0.0145385		0.98282	0.00010695	0.000671461		0.210608	0.23321	0.28795	up	1.17001	3.24824e-08	9.95707e-08	up	1.37938	3.84417e-06	1.43845e-05		0.48608	0.0539421	0.0826763
YHL022C	chrVIII	62961	64157	-	1196	g1	SPO11|-|YHL022C|-|protein-coding		-0.353038	0.00417192	0.0240919		-0.0978905	0.70725	0.828438		0.360572	0.064867	0.119831		0.621569	0.00263585	0.00957649		-0.143125	0.359479	0.494861		0.0584267	0.767243	0.844953	up	1.1229	6.60603e-21	5.72141e-20	up	1.13741	6.09282e-18	4.59988e-17		0.36667	0.0998686	0.148627		0.54448	0.0297523	0.0484464
YHL046C	chrVIII	11923	12285	-	362	g1	PAU13|-|YHL046C|-|protein-coding		-0.340886	0.498895	0.694587		0.351941	0.303272	0.469739		0.380967	0.345981	0.46487	up	1.07894	0.00295754	0.0105411		0.534799	0.0291562	0.0703076	up	1.28737	0.000222565	0.00122666		0.943969	0.0294377	0.0438969	up	2.28802	1.35273e-12	6.43862e-12	up	1.74637	4.36207e-12	4.01551e-11	up	1.14888	2.94489e-05	8.18298e-05
YHR007C-A	chrVIII	122550	122765	-	215	g1	YHR007C-A|-|YHR007C-A|-|protein-coding		0.108462	0.304827	0.519028		0.673657	2.00891e-10	5.28837e-09		-0.389747	0.00122195	0.00422718		0.181794	0.0532856	0.111683		0.35408	0.275551	0.408159		0.628381	0.00271529	0.00966538		0.685508	9.62435e-08	2.82471e-07	up	1.70767	5.57748e-11	2.24671e-10	up	1.87638	3.27357e-15	4.41528e-14	up	1.11725	4.47845e-09	2.04564e-08
YHR008C	chrVIII	122889	123590	-	701	g1	SOD2|-|YHR008C|-|protein-coding		0.0132127	0.875258	0.946631		0.67558	2.80115e-21	3.57712e-19		-0.610668	2.33354e-11	5.90968e-10		0.058564	0.361508	0.499309		0.168934	0.618217	0.731141		0.576279	0.0357634	0.0805751		0.824138	6.40213e-07	1.75219e-06	up	1.87639	2.29486e-11	9.64546e-11	up	1.98289	1.32712e-18	2.691e-17	up	1.32547	7.20104e-09	3.2039e-08
YHR022C-A	chrVIII	151217	151306	-	89	g1	YHR022C-A|-|YHR022C-A|-|protein-coding		-0.514519	0.346083	0.560494		-0.446629	0.356093	0.527982		0.416866	0.355241	0.473813		0.489763	0.348275	0.483765		0.12784	0.898977	0.946275		0.327041	0.434356	0.558604	up	1.15191	0.00681857	0.0113209		0.919092	0.0484368	0.0683559		0.55658	0.242751	0.318399		0.982606	0.0119185	0.0213436
YHR048W	chrVIII	204607	206151	+	1544	g1	YHK8|-|YHR048W|-|protein-coding		-0.511642	3.13572e-15	6.27353e-13		-0.667952	2.51319e-14	1.33488e-12		0.792025	1.07225e-16	9.90103e-15		0.640518	1.81503e-28	1.08938e-25	up	1.01043	0.015108	0.0424524	up	1.8005	4.21314e-06	4.31523e-05		0.431746	0.155086	0.200178	up	2.12932	6.27979e-09	2.07895e-08	up	2.49621	2.22886e-24	8.01055e-23	up	1.57672	6.79633e-11	3.96035e-10
YHR054C	chrVIII	213185	214249	-	1064	g1	YHR054C|-|YHR054C|-|protein-coding		-0.0361486	0.888709	0.955191		-0.18799	0.471409	0.634857	down	-1.04366	5.92476e-05	0.000310843	down	-1.19001	8.84751e-08	1.44301e-06		-0.953444	0.0187744	0.0503952		-0.577682	0.156819	0.254524		-0.00937506	0.985529	1		0.845085	0.0172933	0.0263438	up	1.08106	0.000426445	0.00107724		0.587477	0.0962201	0.13842
YHR055C	chrVIII	214533	214718	-	185	g1	CUP1-2|CUP1|YHR055C|-|protein-coding		0.363304	0.287646	0.499985		-0.763107	0.21203	0.370266		-0.840179	0.0477841	0.0932077	down	-1.96367	7.8195e-06	6.77365e-05	down	-1.40067	0.000467015	0.00272668		-1.09524	0.0467622	0.0994609		0.317581	0.463689	0.530916		0.52065	0.150902	0.192993		1.07184	0.0409554	0.0672726		1.16655	0.0341183	0.0548121
YHR072W-A	chrVIII	241664	241840	+	176	g1	NOP10|-|YHR072W-A|-|protein-coding		-0.28485	0.0120658	0.0541652		-0.523119	4.84726e-05	0.000375496		-0.0958253	0.322893	0.439856		-0.328779	0.0190643	0.04892		-0.476521	8.23499e-05	0.000630439		-0.208475	0.045191	0.0967664		0.929638	4.18389e-15	2.28913e-14		0.939199	1.12547e-12	5.3954e-12		0.785425	2.42526e-09	1.52423e-08	up	1.0411	6.82469e-16	7.26273e-15
YHR179W	chrVIII	462502	463704	+	1202	g1	OYE2|-|YHR179W|-|protein-coding		-0.392703	2.00821e-10	1.58596e-08		-0.285304	7.00166e-06	6.98072e-05		-0.314378	2.47604e-06	1.84154e-05		-0.201268	0.00131882	0.00539683		-0.116921	0.610166	0.724474		0.159604	0.358669	0.482809	up	1.03971	8.76389e-15	4.68814e-14	up	1.70686	5.34219e-17	3.69399e-16	up	1.78649	3.345e-39	3.93661e-37	up	1.38723	6.01582e-28	2.05153e-26
YHR199C	chrVIII	497490	498422	-	932	g1	AIM46|FMP34|YHR199C|-|protein-coding		-0.121331	0.106277	0.257103		0.0319761	0.538153	0.692984		0.0704171	0.393479	0.511957		0.229222	2.21405e-06	2.22592e-05		0.899391	0.000109902	0.000811359		0.936884	4.91595e-07	7.04189e-06		0.115296	0.407156	0.472771		0.785175	2.08293e-06	5.25283e-06	up	1.45205	5.11885e-17	8.60598e-16		0.809908	7.00289e-11	4.061e-10
YHR214C-E	chrVIII	551200	551499	-	299	g1	YHR214C-E|-|YHR214C-E|-|protein-coding		0.0756406	0.900701	0.96141		-0.11118	1	1		-0.603281	0.206589	0.308367		-0.785703	0.0910461	0.170662		-0.230819	0.67996	0.784077	down	-1.09346	0.0092027	0.0262772		0.650557	0.0866746	0.118528		0.00667409	1	1		0.554364	0.290163	0.369915		0.326776	0.630539	0.698762
YHR216W	chrVIII	554396	555967	+	1571	g1	IMD2|PUR5|YHR216W|-|protein-coding		-0.714535	0.000340244	0.00327792		-0.605953	0.00870939	0.0307674	down	-1.81203	1.27192e-31	9.54255e-29	down	-1.6955	4.77602e-10	1.29709e-08	down	-1.50207	1.40435e-17	1.91567e-15	down	-1.43074	7.34308e-22	2.20366e-19	up	1.57742	2.90463e-15	1.60678e-14	up	1.63036	1.69796e-16	1.13614e-15	up	1.81922	1.7518e-12	1.69586e-11	up	1.83223	2.1003e-14	1.82431e-13
YIL011W	chrIX	333727	334536	+	809	g1	TIR3|YIB1|YIL011W|-|protein-coding		-0.607159	0.0956035	0.239537		-0.904516	0.116441	0.239425		0.993882	0.0632692	0.117349		0.708775	0.0928573	0.173569		0.365646	0.524063	0.64921		0.59289	0.302059	0.42329	up	2.14671	5.48902e-07	1.50848e-06	up	2.04586	2.91975e-06	7.25044e-06	up	1.69795	0.00380399	0.00789473	up	2.01633	0.000767378	0.00171411
YIL045W	chrIX	271161	272777	+	1616	g1	PIG2|-|YIL045W|-|protein-coding		-0.326254	0.0111675	0.0512832		-0.0101135	0.913853	0.964471		-0.535265	0.000121451	0.000581298		-0.211855	0.00282811	0.0101521		-0.119672	0.630776	0.741901		0.198737	0.387779	0.511977		0.616717	0.000692935	0.00132452	up	1.38546	3.31472e-14	1.83872e-13	up	1.47379	3.183e-14	3.77556e-13	up	1.01334	1.26238e-10	7.08775e-10
YIL097W	chrIX	180427	181977	+	1550	g1	FYV10|GID9|YIL097W|-|protein-coding		-0.204309	0.0978947	0.242494		0.281749	0.000511782	0.00285475		-0.556701	1.35078e-05	8.40143e-05		-0.0633605	0.453422	0.585381		0.0444668	0.831135	0.897529		0.134123	0.470996	0.593891		0.317475	0.00939386	0.0152672		0.967849	1.27033e-12	6.06564e-12	up	1.07137	2.18499e-09	1.3907e-08		0.499664	0.00177602	0.00372325
YIL119C	chrIX	136654	137877	-	1223	g1	RPI1|-|YIL119C|-|protein-coding	down	-1.0967	7.15489e-43	2.14718e-39		-0.834581	7.37242e-05	0.000545804		-0.826916	2.67214e-07	2.59518e-06		-0.556575	0.000259583	0.0013385		-0.958795	1.89611e-09	5.95836e-08		-0.771985	1.84993e-11	8.28604e-10		0.830084	3.172e-15	1.74344e-14		0.733036	2.8491e-06	7.08381e-06		0.326539	0.0357009	0.0597204		0.602366	0.00015061	0.000376964
YIR035C	chrIX	421026	421790	-	764	g1	YIR035C|-|YIR035C|-|protein-coding		-0.0240727	0.720911	0.854668		-0.303687	1.06212e-05	0.000100076		0.418066	8.10781e-09	1.22577e-07		0.142455	0.0313321	0.0733422		-0.164433	0.394489	0.528392		0.227648	0.0487983	0.102804		0.850908	2.70298e-16	1.61586e-15	up	1.26484	1.43846e-11	6.16249e-11		0.952479	3.17568e-27	1.50082e-25		0.926074	5.48609e-31	2.42114e-29
YJL026W	chrX	392404	393603	+	1199	g1	RNR2|CRT6|YJL026W|-|protein-coding		-0.272052	0.000907831	0.00722719		-0.233681	0.119184	0.243472		-0.159839	0.264143	0.375813		-0.113694	0.201691	0.317313		-0.203918	0.128836	0.228711		-0.172918	0.236772	0.350458		0.979326	3.21332e-44	1.18503e-42	up	1.02125	8.64717e-41	3.00002e-39		0.926279	7.37645e-11	5.72008e-10		0.905594	4.97419e-09	2.26175e-08
YJL048C	chrX	347447	348637	-	1190	g1	UBX6|CUI2|YJL048C|-|protein-coding		-0.27893	0.0904346	0.23019		0.405411	0.0658343	0.155934		-0.26513	0.13293	0.216511		0.42677	0.0419762	0.0926874		-0.045925	0.869757	0.925888		0.429851	0.0503305	0.105256		0.713825	7.69587e-05	0.0001676	up	1.54491	4.25105e-09	1.43816e-08	up	1.06634	1.10429e-05	3.79172e-05		0.700762	0.00385992	0.00763335
YJL052W	chrX	338271	339269	+	998	g1	TDH1|GLD3|YJL052W|-|protein-coding		0.459993	0.267415	0.475704		0.940692	0.00403383	0.0160551		-0.599101	0.125436	0.206152		-0.106904	0.762353	0.846728		-0.199701	0.587665	0.706281		0.480473	0.20779	0.318395		0.204347	0.590414	0.6549	up	1.49411	0.000227341	0.000453022	up	1.39608	2.16945e-05	7.07282e-05		0.773855	0.0284189	0.0465224
YJL057C	chrX	328118	330121	-	2003	g1	IKS1|-|YJL057C|-|protein-coding		-0.0418836	0.635072	0.801619		0.0877686	0.394084	0.566673		-0.463754	5.99761e-06	4.0953e-05		-0.327178	0.000131398	0.000748954		0.304424	0.303679	0.436326		0.442649	0.0977079	0.176959		-0.0599434	0.712817	0.768377		0.765278	3.64308e-05	8.03003e-05	up	1.39479	4.29013e-08	2.21595e-07		0.69536	0.00222156	0.00458996
YJL079C	chrX	289875	290774	-	899	g1	PRY1|-|YJL079C|-|protein-coding		-0.305296	0.0486271	0.149591		0.105382	0.501539	0.661445		-0.181195	0.22988	0.336604		0.236977	0.140261	0.24039		-0.287256	0.315719	0.449181		-0.177829	0.427905	0.553242	up	1.00522	1.67237e-06	4.37177e-06		0.82051	0.000341126	0.000661746		0.290544	0.218986	0.29169		0.581211	0.00140089	0.00299542
YJL101C	chrX	234320	236356	-	2036	g1	GSH1|-|YJL101C|-|protein-coding		-0.507145	9.81279e-07	2.42372e-05		-0.184519	0.0946769	0.206787		-0.225919	0.0699904	0.127568		0.102353	0.261157	0.387699		0.266506	0.380893	0.515241		0.574384	0.00676084	0.020381		0.38446	0.0283582	0.0424453	up	1.33775	5.6041e-07	1.50496e-06	up	1.49756	6.53815e-16	9.73746e-15		0.842941	5.15347e-09	2.33442e-08
YJL153C	chrX	134332	135933	-	1601	g1	INO1|APR1|YJL153C|-|protein-coding	down	-2.04814	1.31731e-13	1.92841e-11		-0.710192	0.0324013	0.0890441	down	-2.32644	3.84146e-14	2.07716e-12		-0.980648	0.00117385	0.00487238	down	-2.69731	5.78306e-29	4.95856e-26	down	-2.22796	4.54327e-12	2.25361e-10	up	3.15007	5.05867e-27	6.85375e-26	up	3.11687	1.80923e-24	2.21161e-23	up	1.39589	3.7059e-08	1.93753e-07	up	1.88535	4.06113e-08	1.6559e-07
YJL164C	chrX	109966	111159	-	1193	g1	TPK1|PKA1|SRA3|YJL164C|-|protein-coding		-0.454677	0.0697099	0.193883		0.607765	0.00116816	0.00573285	down	-1.24002	1.77188e-05	0.000105924		-0.163405	0.200269	0.315292		0.139991	0.710686	0.80802		0.401044	0.307963	0.429695		0.996665	2.21546e-05	5.13603e-05	up	1.98187	1.4503e-14	8.32986e-14	up	2.28354	4.66725e-12	4.25727e-11	up	1.54475	9.97099e-06	2.98483e-05
YJR009C	chrX	453683	454681	-	998	g1	TDH2|GLD2|YJR009C|-|protein-coding		-0.23595	0.0044619	0.0254319		0.227592	0.0263684	0.0754711		-0.427152	1.69441e-10	3.65822e-09		0.0421411	0.713786	0.808787		-0.461937	1.3047e-06	1.8915e-05		-0.260013	0.00404359	0.0133717	up	1.25467	1.10852e-46	4.68544e-45	up	1.36269	1.11748e-44	4.6256e-43		0.852448	1.8852e-13	2.04982e-12		0.939622	2.15681e-15	2.13264e-14
YJR047C	chrX	524908	525381	-	473	g1	ANB1|HYP1|TIF51B|YJR047C|-|protein-coding		-0.882247	9.58935e-13	1.06584e-10	down	-1.10309	0.000548376	0.00302792		0.690479	0.00958862	0.0245524		0.479145	0.0210193	0.0529185		0.535232	0.0213279	0.0557778		0.823441	0.000676233	0.0030912	up	1.8252	1.69819e-58	1.39624e-56	up	1.94293	3.6426e-58	2.63408e-56	up	1.99327	1.3953e-11	1.20325e-10	up	2.15376	1.68126e-12	1.18023e-11
YJR048W	chrX	526335	526664	+	329	g1	CYC1|-|YJR048W|-|protein-coding		0.0181864	0.865561	0.941482		0.146683	0.260807	0.424333		-0.726888	3.72995e-16	3.10933e-14		-0.59347	1.65902e-05	0.000130333		0.390851	0.302389	0.434924		0.604158	0.0443083	0.095216		0.378913	0.0740829	0.102666	up	1.26198	8.41653e-05	0.000177374	up	2.24372	4.84129e-17	8.20831e-16	up	1.5613	9.81028e-10	4.87428e-09
YJR073C	chrX	572315	572935	-	620	g1	OPI3|PEM2|YJR073C|-|protein-coding		-0.3717	8.72213e-07	2.20887e-05		0.189747	0.33464	0.504789		-0.851181	1.0226e-06	8.33358e-06		-0.282494	0.0123242	0.0343088		-0.877172	5.0781e-15	4.81269e-13		-0.745914	2.26344e-07	3.6324e-06	up	1.38584	1.27435e-107	5.46333e-105	up	1.37911	1.46629e-86	2.83893e-84		0.779652	5.7342e-08	2.90191e-07		0.907662	1.00353e-07	3.9061e-07
YJR096W	chrX	611195	612043	+	848	g1	YJR096W|-|YJR096W|-|protein-coding		0.224514	0.151044	0.326221		0.648102	1.66917e-07	2.5492e-06		-0.259337	0.0371908	0.076065		0.170821	0.275398	0.404142		0.518842	0.102685	0.1917		0.857848	0.00422614	0.0138259		0.283415	0.183349	0.232263	up	1.3229	2.18558e-07	6.1327e-07	up	1.66651	1.02998e-10	7.87511e-10		0.95413	0.000232869	0.000567701
YJR103W	chrX	620754	622490	+	1736	g1	URA8|-|YJR103W|-|protein-coding		-0.0157027	0.81114	0.910348		0.242094	0.0126826	0.0416795		-0.314226	0.000691984	0.00262202		-0.0493438	0.479571	0.609828		-0.111318	0.650461	0.758366		0.170332	0.393987	0.518236		0.615305	9.67137e-08	2.83712e-07	up	1.20768	1.05075e-11	4.56337e-11	up	1.1421	1.81406e-09	1.17122e-08		0.820358	2.72287e-06	8.84821e-06
YJR104C	chrX	622550	623014	-	464	g1	SOD1|CRS4|YJR104C|-|protein-coding		0.038812	0.535949	0.727446		0.237736	0.0162875	0.0511016		-0.151147	0.0526044	0.100808		0.0536094	0.532113	0.655181		-0.0755616	0.617921	0.731078		-0.0419918	0.731474	0.817714		0.852067	7.94193e-25	9.25582e-24	up	1.06097	2.32882e-20	2.09245e-19		0.926918	4.94121e-12	4.48671e-11		0.743514	1.22623e-09	5.99333e-09
YJR151C	chrX	712255	715740	-	3485	g1	DAN4|-|YJR151C|-|protein-coding		-0.239345	0.325338	0.538669		-0.481912	0.26388	0.427941	up	1.0315	0.0132506	0.0321334		0.799942	0.00304035	0.0107786		0.814495	0.154734	0.263017		1.03438	0.103317	0.184282	up	1.21833	0.0058619	0.00982495	up	1.29415	0.00334242	0.00565742	up	1.30648	0.00552515	0.011054	up	1.44092	0.00822541	0.0152467
YKL026C	chrXI	389380	389883	-	503	g1	GPX1|-|YKL026C|-|protein-coding		0.0387427	0.828247	0.919389		0.454386	0.00506124	0.0193922		-0.333504	0.0611706	0.114304		0.0901254	0.580699	0.695819		0.516014	0.132061	0.233057		0.519253	0.0546214	0.112312		0.346265	0.10002	0.134753	up	1.14295	5.13186e-06	1.2385e-05	up	1.56714	9.87673e-08	4.8392e-07		0.762433	0.000880789	0.00195074
YKL037W	chrXI	369365	369721	+	356	g1	AIM26|-|YKL037W|-|protein-coding		-0.908863	0.000225258	0.00237609		-0.292308	0.128546	0.257708		-0.797732	0.00149348	0.00505291		-0.169465	0.353091	0.489382		-0.313358	0.141164	0.244765		0.0739371	0.753002	0.832938	up	1.03818	2.38255e-06	6.14001e-06	up	1.51509	6.44976e-17	4.4496e-16	up	1.36921	1.74802e-09	1.13056e-08	up	1.27112	1.25366e-10	7.0454e-10
YKL040C	chrXI	361058	361828	-	770	g1	NFU1|NUB1|YKL040C|-|protein-coding		-0.20893	0.000103067	0.00127548		-0.250127	0.0104047	0.0355834		-0.0607955	0.45368	0.571576		-0.0979093	0.23191	0.353459		0.134864	0.395354	0.529196		0.210166	0.0680468	0.133993		0.617686	2.68524e-12	1.16873e-11		0.898913	1.95132e-11	8.22461e-11	up	1.12699	4.88498e-21	1.29733e-19		0.914344	1.14714e-17	1.53344e-16
YKL043W	chrXI	356748	357848	+	1100	g1	PHD1|-|YKL043W|-|protein-coding	down	-1.25725	1.17705e-19	4.15569e-17		-0.623593	0.0179582	0.055588		-0.161924	0.524943	0.637239		0.479468	0.000894621	0.00386853		-0.537351	0.217755	0.342263		-0.0358574	0.930941	0.960709		0.539913	0.0824741	0.11343	up	1.87773	1.66187e-07	4.72504e-07		0.858826	0.00543465	0.010902		0.00772685	0.9804	0.99398
YKL044W	chrXI	356322	356642	+	320	g1	MMO1|-|YKL044W|-|protein-coding	down	-1.2083	1.63981e-20	7.03011e-18		-0.690437	0.00709473	0.0258546		-0.149144	0.550176	0.660167		0.377559	0.00313851	0.0110743		-0.463797	0.278998	0.41174		0.0847377	0.855626	0.911787		0.298697	0.366784	0.431147	up	1.66273	2.36215e-06	5.92214e-06		0.821489	0.00610975	0.0120866		-0.00978887	0.98356	0.996718
YKL067W	chrXI	314812	315273	+	461	g1	YNK1|NDK1|YKL067W|-|protein-coding		0.111758	0.184829	0.371889		0.485868	7.87537e-09	1.50535e-07		-0.848971	9.16934e-20	1.7753e-17		-0.468507	8.79562e-09	1.78954e-07		-0.182537	0.222597	0.348104		-0.100432	0.294764	0.415592		0.4116	9.41576e-09	3.02696e-08		0.751836	5.2377e-14	2.8657e-13	up	1.034	1.0102e-13	1.12909e-12		0.767925	3.68803e-15	3.53603e-14
YKL085W	chrXI	279123	280127	+	1004	g1	MDH1|-|YKL085W|-|protein-coding		-0.159109	0.13239	0.297049		0.618154	2.13501e-08	3.82518e-07		-0.8916	5.61249e-13	2.28338e-11		-0.108435	0.256459	0.382522		0.0645358	0.850615	0.911677		0.462964	0.0630426	0.126169		0.351507	0.0262576	0.0395975	up	1.30797	7.24418e-07	1.91287e-06	up	1.47809	4.48082e-09	2.73868e-08		0.907929	1.71832e-05	4.9727e-05
YKL087C	chrXI	277189	277863	-	674	g1	CYT2|-|YKL087C|-|protein-coding		-0.111851	0.0621687	0.178023		0.177333	0.0760402	0.174462		-0.224429	0.0120916	0.0297799		0.0678746	0.380422	0.519049		-0.0641704	0.831353	0.897529		0.393017	0.0827788	0.156337		0.306712	0.118967	0.158288	up	1.19393	1.00972e-05	2.36179e-05	up	1.05707	2.14419e-10	1.55804e-09		0.619389	2.90928e-06	9.41827e-06
YKL109W	chrXI	232227	233891	+	1664	g1	HAP4|-|YKL109W|-|protein-coding		-0.536985	1.02302e-06	2.51645e-05		-0.123407	0.637438	0.776675		-0.495547	0.00305876	0.0093381		-0.0757533	0.744149	0.832193		-0.606096	0.248931	0.37892		0.311881	0.516251	0.634946		-0.427045	0.229625	0.284167	up	1.26522	0.00487137	0.00809691		0.732669	0.0505587	0.0812894		-0.0564976	0.886685	0.915672
YKR014C	chrXI	465367	466071	-	704	g1	YPT52|-|YKR014C|-|protein-coding		-0.0717849	0.34047	0.554545		-0.00471608	0.949072	0.983652		-0.167038	0.0525778	0.100789		-0.0939914	0.141153	0.241299		0.10989	0.360781	0.496198		0.197416	0.0146283	0.0381902		0.66092	8.64862e-27	1.1561e-25		0.938183	5.85855e-27	8.70372e-26	up	1.13783	5.08961e-27	2.31423e-25		0.94116	1.61531e-33	9.06086e-32
YKR052C	chrXI	532550	533464	-	914	g1	MRS4|-|YKR052C|-|protein-coding		-0.539143	3.49694e-09	2.02638e-07		-0.406025	1.14395e-08	2.1323e-07		-0.00850229	0.935459	0.968039		0.128324	0.0189486	0.0487064		0.189218	0.69198	0.793324		0.892049	0.0311277	0.0718846		-0.047634	0.882234	0.917706	up	1.50112	0.000183383	0.00037072	up	1.55795	1.13833e-07	5.50989e-07		0.699069	0.00877722	0.0161598
YKR066C	chrXI	566113	567198	-	1085	g1	CCP1|-|YKR066C|-|protein-coding		-0.00649082	0.919578	0.972908		-0.0100414	0.937229	0.978468		0.300757	0.0147659	0.0351472		0.30016	8.51101e-05	0.000516513		0.412934	0.197453	0.318245		0.973022	0.000192088	0.0010856	up	1.10081	9.85355e-07	2.63669e-06	up	2.2645	3.6359e-14	2.00946e-13	up	2.37322	7.41168e-42	1.11212e-39	up	1.76083	9.44954e-31	4.10986e-29
YKR067W	chrXI	567918	570149	+	2231	g1	GPT2|GAT1|YKR067W|-|protein-coding		-0.431746	1.30423e-05	0.000222386		0.0533472	0.570583	0.72128		-0.159392	0.195383	0.294646		0.33149	2.12403e-06	2.139e-05		0.612496	0.112667	0.206166		0.948531	0.00217819	0.00810005		0.131048	0.557755	0.623514	up	1.50764	1.53694e-07	4.38227e-07	up	1.78549	4.07197e-10	2.82543e-09		0.732358	0.000845731	0.00187864
YKR071C	chrXI	574934	575980	-	1046	g1	DRE2|-|YKR071C|-|protein-coding		-0.201027	0.0143275	0.060902		-0.235947	0.108844	0.22874		0.275144	0.00810385	0.0213424		0.243973	0.0722596	0.142011		0.0927281	0.743578	0.834255		0.590382	0.00674226	0.0203352		0.358659	0.0586197	0.0829213	up	1.12834	2.89547e-05	6.43891e-05		0.972269	1.15251e-08	6.58798e-08		0.693935	5.30445e-05	0.000142512
YLL052C	chrXII	35912	36361	-	449	g1	AQY2|-|YLL052C|-|protein-coding		-0.927205	3.11498e-09	1.83295e-07		-0.335812	0.000137961	0.000931431	down	-1.61599	5.38837e-58	1.61705e-54	down	-1.01988	6.75025e-11	2.26341e-09	down	-1.68082	2.9013e-19	5.80454e-17	down	-1.46946	3.06208e-54	9.18929e-51		0.51492	0.000514453	0.00100349		0.981051	4.88116e-06	1.17942e-05		0.31666	0.00196608	0.00432725		0.055771	0.582748	0.654746
YLL053C	chrXII	35503	35961	-	458	g1	YLL053C|-|YLL053C|-|protein-coding		-0.967435	4.54475e-10	3.32654e-08		-0.398459	5.36217e-06	5.64627e-05	down	-1.64279	8.98567e-65	5.3932e-61	down	-1.06845	1.02967e-11	3.81488e-10	down	-1.7551	1.07491e-24	4.30109e-22	down	-1.63665	1.90266e-72	1.14198e-68		0.79713	8.64412e-08	2.54448e-07	up	1.15256	2.0459e-08	6.39892e-08		0.461508	1.88675e-06	7.45017e-06		0.219772	0.0243953	0.0405113
YLL055W	chrXII	30109	31704	+	1595	g1	YCT1|-|YLL055W|-|protein-coding		-0.324505	1.66915e-05	0.000274009		-0.180438	0.104233	0.221225		0.476219	2.46459e-06	1.83529e-05		0.626064	4.01432e-12	1.61704e-10		0.319156	0.400474	0.5345		0.925771	0.0118339	0.0321388		0.336213	0.253793	0.311252	up	1.86063	2.49456e-08	7.73366e-08	up	1.55157	1.31979e-11	1.14637e-10		0.621999	0.00777177	0.0144819
YLR106C	chrXII	349006	363738	-	14732	g1	MDN1|REA1|YLR106C|-|protein-coding		-0.562978	4.88228e-10	3.53054e-08		-0.80612	2.95828e-09	6.25197e-08		0.584996	1.08776e-05	6.96029e-05		0.348664	9.84169e-05	0.000582543		0.000506661	0.996919	1		-0.0238556	0.840149	0.901748	up	1.01558	1.43422e-16	8.78386e-16		0.840949	5.23964e-27	7.80355e-26		0.486336	0.000367058	0.000939881		0.631571	1.70511e-13	1.33954e-12
YLR136C	chrXII	415801	416658	-	857	g1	TIS11|CTH2|YLR136C|-|protein-coding	down	-1.3756	1.65008e-05	0.000273169		-0.596357	0.00828623	0.0294632		-0.551947	0.031283	0.0658347		0.229475	0.429836	0.564771	up	1.10236	0.00593226	0.0205931		0.86068	0.000909657	0.00392789		-0.254938	0.385287	0.450691		0.630234	0.0805781	0.109419	up	1.50065	1.53423e-05	5.13292e-05		0.364617	0.152846	0.208497
YLR163C	chrXII	491866	493254	-	1388	g1	MAS1|MIF1|YLR163C|-|protein-coding		0.129476	0.00541916	0.0295692		0.10842	0.265211	0.429519		0.160299	0.0845679	0.149551		0.142727	0.0281971	0.0673722		0.448186	0.101315	0.189754		0.603501	0.00643186	0.0195463		0.109836	0.472082	0.539703		0.859383	2.46324e-05	5.51655e-05	up	1.16096	5.64355e-09	3.40581e-08		0.555765	0.000853634	0.00189409
YLR168C	chrXII	499578	500270	-	692	g1	UPS2|AIM30|GEP1|MSF1|MSF1'|YLR168C|-|protein-coding		-0.417078	0.00174293	0.0121924		-0.159479	0.0781267	0.178278		-0.536392	5.56159e-08	6.54522e-07		-0.274902	0.0298958	0.0706436		-0.430524	0.341431	0.476907		0.246105	0.500066	0.621407		0.884707	0.00140795	0.00259059	up	1.91859	1.1292e-06	2.92383e-06	up	1.76036	1.3496e-09	8.82385e-09	up	1.38978	3.55505e-07	1.29632e-06
YLR172C	chrXII	501260	502162	-	902	g1	DPH5|-|YLR172C|-|protein-coding		-0.304849	6.71643e-07	1.81586e-05		-0.442626	1.34958e-11	4.37848e-10		0.0426652	0.499572	0.615062		-0.0898634	0.145128	0.246341		-0.256912	0.0145744	0.0413988		-0.150314	0.0196113	0.0487399	up	1.00491	1.14539e-54	7.63846e-53		0.950202	7.61823e-46	3.38701e-44		0.777146	5.83116e-15	7.57546e-14		0.934082	2.01296e-49	3.89736e-47
YLR174W	chrXII	504591	505829	+	1238	g1	IDP2|-|YLR174W|-|protein-coding		-0.198464	0.364579	0.57843		0.479597	1.88363e-10	4.98043e-09		-0.682214	3.05287e-05	0.000172536		-0.000298457	1	1		-0.0734186	0.864065	0.921812		0.497746	0.0960105	0.174941		0.102495	0.625658	0.688648	up	1.16499	0.00103201	0.00188615	up	1.08985	0.000395808	0.00100748		0.584355	0.0289513	0.0472703
YLR177W	chrXII	511054	512940	+	1886	g1	YLR177W|-|YLR177W|-|protein-coding		-0.94495	3.83595e-06	7.91182e-05		-0.200755	0.225773	0.386396		-0.528657	0.0262074	0.0568885		0.227801	0.0397957	0.0888924		0.858692	0.00755254	0.024825		0.727849	0.00587737	0.0181648		-0.0900508	0.459925	0.527512		0.580946	0.000134819	0.000277688	up	1.20955	7.7726e-05	0.000225804		0.393726	0.12255	0.171335
YLR216C	chrXII	572096	573211	-	1115	g1	CPR6|CYP40|YLR216C|-|protein-coding		0.822654	4.06694e-16	9.76391e-14		0.857589	3.70796e-13	1.63641e-11		-0.313757	0.000951697	0.00343687		-0.271771	0.02288	0.0567912		-0.0327668	0.916008	0.95624		0.289054	0.298355	0.419178		0.437332	0.0186366	0.0288662	up	1.24005	5.12143e-07	1.37842e-06	up	1.47604	3.53121e-10	2.47597e-09		0.982445	3.56579e-05	9.79938e-05
YLR251W	chrXII	641464	642057	+	593	g1	SYM1|-|YLR251W|-|protein-coding		-0.165338	0.13648	0.303278		0.139272	0.133712	0.26539		-0.468446	5.11717e-05	0.00027325		-0.157148	0.0766663	0.148868		0.271398	0.252528	0.382728		0.399861	0.042446	0.0921045		0.019304	0.887538	0.921626		0.639134	1.18719e-05	2.75968e-05	up	1.06608	4.00131e-07	1.78027e-06		0.563598	0.00088281	0.00195449
YLR296W	chrXII	722978	723304	+	326	g1	YLR296W|-|YLR296W|-|protein-coding		0.0719902	0.841848	0.926281		-0.0155659	1	1		0.597044	0.053732	0.10241		0.515381	0.101927	0.187599		0.115971	0.833681	0.89834	up	1.07331	0.0132548	0.0352327		0.251318	0.570497	0.636336	up	1.8731	0.00012243	0.000253738	up	1.48168	6.76167e-06	2.41713e-05		0.803196	0.0249669	0.0413726
YLR327C	chrXII	783127	783387	-	260	g1	TMA10|SFL2|YLR327C|-|protein-coding		-0.765636	0.0153649	0.0643547		0.571258	0.0263024	0.0754262		-0.91208	0.00625264	0.017105		0.438872	0.0608421	0.124082		0.68773	0.107614	0.198861	up	1.10138	0.00632112	0.0192781		-0.0756141	0.810827	0.857699	up	1.24382	0.00045184	0.000863402	up	1.4886	2.06159e-05	6.73948e-05		0.569762	0.0933774	0.134708
YLR346C	chrXII	822287	822592	-	305	g1	CIS1|-|YLR346C|-|protein-coding		-0.387504	0.0130889	0.0570551		0.240754	0.471966	0.635286		-0.485038	0.0223838	0.0499062		0.148359	0.626393	0.737948		-0.151849	0.704457	0.803678		0.633829	0.17521	0.278647	up	1.23744	0.00532727	0.00898612	up	2.53994	1.04555e-09	3.7287e-09	up	2.23512	1.95716e-12	1.88553e-11	up	1.70772	8.35769e-07	2.88292e-06
YML028W	chrXIII	220138	220728	+	590	g1	TSA1|TPX1|ZRG14|YML028W|-|protein-coding		0.116207	0.002688	0.017255		0.267436	0.000889466	0.0045707		-0.432389	1.12403e-12	4.13919e-11		-0.275948	4.17579e-05	0.000288081		0.0575984	0.739783	0.831339		0.0950323	0.363409	0.487524		0.445778	4.10375e-10	1.49367e-09		0.829173	1.21464e-09	4.30357e-09	up	1.15826	3.65658e-19	7.89453e-18		0.804695	3.93343e-16	4.33978e-15
YML087C	chrXIII	94431	95369	-	938	g1	AIM33|-|YML087C|-|protein-coding		-0.0877453	0.374829	0.587102		0.121758	0.172495	0.319021		-0.0123281	0.912123	0.95094		0.201798	0.019395	0.0496376		-0.378105	0.414025	0.547835		0.952315	0.0071528	0.02138		0.0987747	0.71124	0.767229	up	1.7973	1.58881e-05	3.63416e-05	up	1.2148	1.96017e-06	7.70967e-06		0.834758	0.000756903	0.00169323
YML091C	chrXIII	87123	90731	-	3608	g1	RPM2|-|YML091C|-|protein-coding		-0.823232	9.23249e-19	2.77067e-16		-0.117705	0.599575	0.7446		-0.0848881	0.580685	0.685942		0.624418	0.00118941	0.00492585		0.537475	0.273421	0.405905	up	1.35496	0.00639397	0.0194706		0.143116	0.701744	0.759032	up	1.93574	7.82401e-06	1.85318e-05	up	1.84704	3.91502e-08	2.03798e-07		0.857535	0.0211564	0.035725
YMR007W	chrXIII	279960	280340	+	380	g1	YMR007W|-|YMR007W|-|protein-coding		-0.528496	6.77077e-05	0.000881522		0.0249094	0.859607	0.929615		0.122026	0.408482	0.527023		0.681558	4.37053e-09	9.50433e-08		0.234069	0.0216164	0.0563115		0.373132	0.000470166	0.00229393		0.977863	3.51271e-18	2.44586e-17	up	1.1081	6.48308e-33	1.42533e-31		0.655557	7.61747e-08	3.79419e-07		0.659236	5.18716e-09	2.34791e-08
YMR038C	chrXIII	347511	348260	-	749	g1	CCS1|LYS7|YMR038C|-|protein-coding		-0.142028	0.0449939	0.14176		-0.251907	1.31301e-05	0.000120094		0.163783	0.0076077	0.0202759		0.0595697	0.389324	0.527357		0.0509845	0.801929	0.877197		0.274609	0.110583	0.193729		0.960801	4.21473e-11	1.6599e-10	up	1.41823	4.24876e-15	2.56035e-14	up	1.40496	3.45756e-29	1.9215e-27	up	1.16307	5.78856e-25	1.5373e-23
YMR090W	chrXIII	449245	449928	+	683	g1	YMR090W|-|YMR090W|-|protein-coding		0.535353	0.00386634	0.0227285		0.943779	9.99721e-09	1.88689e-07		-0.182462	0.0785154	0.140713		0.230789	0.298754	0.431557		0.653437	0.146705	0.252227	up	1.25299	0.00946601	0.0268883		0.418668	0.256683	0.314539	up	2.04943	1.38518e-07	3.96841e-07	up	2.46869	3.99969e-12	3.71037e-11	up	1.42324	0.00018585	0.000458663
YMR134W	chrXIII	537838	538551	+	713	g1	ERG29|-|YMR134W|-|protein-coding		-0.0983289	0.243642	0.447133		-0.101172	0.455946	0.621528		-0.142996	0.224007	0.329451		-0.139755	0.174287	0.283181		-0.886896	0.000359588	0.00220229		-0.232953	0.100396	0.180036		0.638893	1.54888e-08	4.89284e-08	up	1.29518	1.47365e-08	4.67486e-08		0.543153	0.000243775	0.000645407		0.533279	5.39812e-05	0.000144835
YMR136W	chrXIII	541199	542881	+	1682	g1	GAT2|-|YMR136W|-|protein-coding	down	-1.17427	7.69043e-20	2.88487e-17		-0.757999	3.7592e-06	4.05804e-05		-0.299412	0.0908308	0.158387		0.123916	0.222384	0.342053		-0.536644	0.186797	0.305461		0.160346	0.618276	0.725918		-0.0231931	0.928376	0.954986	up	1.06261	0.00383169	0.00643295		0.397769	0.0649995	0.101543		-0.00260164	0.991088	1
YMR173W	chrXIII	608689	609981	+	1292	g1	DDR48|-|YMR173W|-|protein-coding		0.244556	0.28327	0.495711		0.486172	5.41953e-15	3.18902e-13		-0.470357	0.0252915	0.0551196		-0.219758	0.0574384	0.118587		0.0253286	0.924426	0.962263		0.219287	0.391396	0.515562		0.679008	0.0011175	0.00208559	up	1.44905	8.96261e-12	3.92082e-11	up	1.69037	7.60136e-16	1.12373e-14	up	1.10273	2.71147e-09	1.27043e-08
YMR177W	chrXIII	616566	618098	+	1532	g1	MMT1|MFT1|YMR177W|-|protein-coding		-0.203446	0.00161649	0.0115228		-0.314706	2.89678e-06	3.21377e-05		0.0439593	0.528731	0.641229		-0.0634789	0.294539	0.426904		0.0308403	0.914835	0.95576		0.408744	0.0912653	0.168391		0.00584516	0.974787	0.99366		0.936064	0.000200208	0.000402427	up	1.02635	1.1434e-10	8.66504e-10		0.463449	0.00663014	0.0124982
YMR247W-A	chrXIII	769283	769426	+	143	g1	YMR247W-A|-|YMR247W-A|-|protein-coding		-0.263376	0.460066	0.662981		-0.342892	0.234473	0.396643		0.210641	0.511558	0.625458		0.136518	0.705587	0.802665		0.178806	0.624173	0.736587		0.401422	0.313815	0.435697		0.0953355	0.846427	0.887691	up	1.20773	0.000203345	0.000408187	up	1.24903	7.92944e-05	0.000230138		0.349809	0.328225	0.403939
YMR260C	chrXIII	789378	789839	-	461	g1	TIF11|-|YMR260C|-|protein-coding		-0.186372	0.0325666	0.11195		-0.346067	4.58258e-05	0.0003586		-0.258645	0.000121427	0.000581298		-0.41388	3.93367e-05	0.000274159		-0.488124	0.000327304	0.00203784		-0.302587	0.00219326	0.00814098		0.958337	1.33223e-24	1.54066e-23		0.911508	5.07199e-20	4.4183e-19		0.831074	1.12224e-09	7.36948e-09	up	1.06054	4.06607e-22	8.08098e-21
YMR271C	chrXIII	806865	807548	-	683	g1	URA10|-|YMR271C|-|protein-coding		-0.30606	0.00698827	0.0363293		-0.0740426	0.584049	0.731139		0.109611	0.500857	0.616062		0.345597	5.20339e-06	4.69635e-05		0.72526	1.48733e-13	1.11587e-11		0.763611	3.11534e-08	6.22248e-07		0.497113	6.01752e-05	0.000132881		0.929202	1.02741e-31	2.14114e-30	up	1.30456	2.3375e-43	4.25141e-41		0.904263	6.2878e-19	9.53014e-18
YMR317W	chrXIII	907364	910786	+	3422	g1	YMR317W|-|YMR317W|-|protein-coding		-0.354998	0.124285	0.283741		-0.59081	0.187623	0.337868		0.773333	0.061982	0.115417		0.547835	0.0545728	0.11363		-0.387145	0.494277	0.62181		-0.215095	0.739804	0.824263	up	1.20105	0.0163447	0.0255405	up	1.05607	0.0241362	0.0359647		0.119061	0.786813	0.841042		0.425878	0.409757	0.487969
YMR319C	chrXIII	912880	914538	-	1658	g1	FET4|-|YMR319C|-|protein-coding	down	-1.11695	3.22895e-22	1.61501e-19	down	-1.04858	8.88092e-07	1.1414e-05		-0.508453	0.00287219	0.00888143		-0.437808	0.0111337	0.0315507		-0.439713	0.0041908	0.0156522		-0.438264	0.00117946	0.00485871		0.719911	3.12904e-12	1.35014e-11	up	1.01792	2.48819e-16	1.65254e-15	up	1.01181	2.35937e-07	1.08513e-06		0.709286	0.000229767	0.000560822
YNL006W	chrXIV	620067	620978	+	911	g1	LST8|-|YNL006W|-|protein-coding		-0.200684	0.000448735	0.00409317		-0.103139	0.120673	0.245601		0.233552	0.000413493	0.00170102		0.336307	2.43988e-08	4.56205e-07		-0.206695	0.516557	0.642698		0.351895	0.218526	0.33071	up	1.1131	1.77173e-05	4.15387e-05	up	2.06425	6.14589e-12	2.74666e-11	up	1.51777	2.89528e-23	9.3681e-22	up	1.1167	2.17114e-16	2.48801e-15
YNL007C	chrXIV	618507	619565	-	1058	g1	SIS1|-|YNL007C|-|protein-coding		0.0272568	0.842762	0.92659		0.308223	0.0120367	0.0399141		-0.480742	0.000292984	0.00125849		-0.191522	0.135946	0.234437		-0.502533	0.128891	0.228737		0.106083	0.695858	0.789366	up	1.22374	1.68775e-07	4.83758e-07	up	2.1736	1.53548e-12	7.28533e-12	up	1.85897	1.6183e-19	3.63785e-18	up	1.50727	5.01193e-15	4.7076e-14
YNL037C	chrXIV	557920	559002	-	1082	g1	IDH1|-|YNL037C|-|protein-coding		0.400695	0.00320256	0.0197958		0.77555	0.0372651	0.0996724		0.707271	0.0287879	0.0613801	up	1.08247	5.90877e-06	5.26178e-05		-0.173795	0.73714	0.829156		0.95501	0.0292628	0.068155	up	1.10375	0.000667203	0.00127982	up	2.88462	6.14628e-10	2.24802e-09	up	1.62588	2.42313e-05	7.80658e-05		0.960059	0.0111187	0.0200163
YNL077W	chrXIV	481391	482977	+	1586	g1	APJ1|-|YNL077W|-|protein-coding		-0.391274	2.15035e-11	1.95551e-09		-0.224671	0.144771	0.280477		-0.084774	0.515871	0.629192		0.086609	0.394882	0.532124		-0.250491	0.579597	0.698964		0.570343	0.224401	0.337812		0.613367	0.113322	0.151416	up	1.98922	1.16603e-06	3.01661e-06	up	1.64962	1.35858e-10	1.02183e-09	up	1.08187	0.00015856	0.000395378
YNL117W	chrXIV	406358	408022	+	1664	g1	MLS1|-|YNL117W|-|protein-coding		-0.303262	0.543182	0.733157		-0.280523	0.00408348	0.0162204		-0.860536	0.0100302	0.0255523		-0.837837	0.0341005	0.0785084		0.129765	0.771588	0.855073		-0.0466926	0.908152	0.946801		-0.277606	0.595973	0.660122		0.0647677	0.903355	0.935461	up	1.03128	0.000147111	0.000404951		0.501291	0.00301162	0.00607792
YNL134C	chrXIV	372451	373581	-	1130	g1	YNL134C|-|YNL134C|-|protein-coding		0.813112	0.00013808	0.00161551	up	1.00543	1.76618e-12	6.58425e-11		0.112614	0.414883	0.53299		0.312004	0.143713	0.2447		0.475008	0.177315	0.29337		0.790722	0.0265594	0.0627844	up	1.06929	0.00015812	0.000330329	up	2.05351	9.95015e-10	3.55693e-09	up	2.21249	1.84464e-16	2.92897e-15	up	1.53088	6.67798e-07	2.33437e-06
YNL173C	chrXIV	308957	310057	-	1100	g1	MDG1|-|YNL173C|-|protein-coding		-0.647955	0.00132837	0.0097827		0.139094	0.610225	0.753305		-0.640615	0.0180141	0.041649		0.15468	0.451238	0.584178		0.0859662	0.83251	0.898021		0.463944	0.255045	0.371188		0.60648	0.037536	0.0547753	up	1.41865	3.58144e-06	8.79534e-06	up	1.34794	0.000129922	0.000361516		0.898883	0.0107126	0.0193841
YNL260C	chrXIV	156859	157455	-	596	g1	LTO1|-|YNL260C|-|protein-coding		0.0190865	0.786518	0.894407		-0.146633	0.00976784	0.0337711		0.087217	0.223591	0.329		-0.0734491	0.179223	0.289165		0.0455773	0.870556	0.926256		0.441284	0.0467661	0.0994609		0.984349	3.38578e-08	1.0305e-07	up	1.87172	7.89259e-14	4.20705e-13	up	1.98718	2.69379e-36	2.74036e-34	up	1.48595	7.52428e-25	1.95501e-23
YNR001C	chrXIV	629622	631061	-	1439	g1	CIT1|LYS6|YNR001C|-|protein-coding		-0.138598	0.367113	0.58084		0.656509	3.89065e-06	4.1774e-05		-0.43637	0.0177557	0.0410989		0.365202	0.000719337	0.0032268		-0.0296872	0.944288	0.975336		0.704927	0.0410696	0.0899305		0.269215	0.14418	0.187635	up	1.6108	9.19705e-07	2.39899e-06	up	1.21286	0.000100017	0.000284502		0.591412	0.0538504	0.0825569
YNR034W	chrXIV	690321	691286	+	965	g1	SOL1|-|YNR034W|-|protein-coding		-0.390743	7.91032e-06	0.000148705		-0.0828226	0.638281	0.777387		0.00666411	0.964552	0.987902		0.319128	0.0209698	0.0528383		0.58439	0.0176955	0.0482326		0.799118	4.60133e-05	0.000330349		0.164011	0.313767	0.376646		0.870608	5.33655e-05	0.000115715	up	1.13241	1.27725e-09	8.35993e-09		0.631789	0.000283929	0.000682748
YNR034W-A	chrXIV	692561	692857	+	296	g1	EGO4|-|YNR034W-A|-|protein-coding		0.0489004	0.869558	0.943189		0.730258	0.00371765	0.0149687		-0.623768	0.0104141	0.0263735		0.0621758	0.83694	0.900881		0.319315	0.487251	0.615223		0.823133	0.0493565	0.103725		0.823536	0.0286427	0.0428071	up	2.23674	9.08367e-08	2.65047e-07	up	2.49091	3.32297e-10	2.34641e-09	up	1.56896	1.05999e-05	3.15822e-05
YNR068C	chrXIV	760067	760885	-	818	g1	YNR068C|BUL3|YNR068C|-|protein-coding		-0.221934	0.0512092	0.156321		-0.267296	0.304863	0.471866		0.784296	0.00037906	0.00157221		0.740874	7.57762e-05	0.000469844		0.126915	0.676462	0.781695		0.864082	0.00337794	0.011559		0.504048	0.0577428	0.0817967	up	1.58532	1.99041e-08	6.2351e-08		0.967967	2.0805e-05	6.79739e-05		0.618172	0.00620876	0.011789
YNR069C	chrXIV	761123	762592	-	1469	g1	BSC5|BUL3|YNR069C|-|protein-coding		-0.256604	0.0268044	0.0979655		-0.421984	0.0908903	0.200045		0.995841	4.31551e-06	3.0401e-05		0.83288	3.19904e-06	3.0945e-05		0.00515997	0.989358	1		0.8247	0.0204933	0.0505969		0.466707	0.146563	0.190323	up	1.71807	1.99396e-07	5.61867e-07		0.887035	5.9679e-05	0.000177499		0.446991	0.0537756	0.0824633
YNR074C	chrXIV	777602	778738	-	1136	g1	AIF1|CPD1|YNR074C|-|protein-coding		-0.195759	0.375638	0.587896		-0.355964	5.15725e-05	0.000397353		0.783527	1.4534e-05	8.95617e-05		0.629702	5.17445e-05	0.000341662	up	1.71351	3.09104e-16	3.56777e-14	up	1.43726	2.58325e-08	5.25583e-07		0.527748	0.0276361	0.0414472		0.883186	4.8243e-07	1.3043e-06	up	1.96444	4.03522e-24	1.39192e-22	up	1.32088	5.5362e-14	4.60863e-13
YOL016C	chrXV	294777	296120	-	1343	g1	CMK2|-|YOL016C|-|protein-coding		-0.470384	0.00765367	0.0388641		0.220214	0.480845	0.643341		0.0798489	0.643918	0.741519		0.77908	0.0133629	0.0365061		-0.698925	0.0576478	0.121489		0.0817396	0.773775	0.849496		0.883266	0.000172667	0.000358722	up	1.89243	6.69239e-08	1.98163e-07		0.407284	0.240177	0.315712		0.168755	0.631553	0.699756
YOL028C	chrXV	270633	271370	-	737	g1	YAP7|-|YOL028C|-|protein-coding		-0.0905737	0.107526	0.25933		-0.222321	0.00461074	0.0179816		0.171741	0.0287337	0.0613299		0.043218	0.449609	0.582898		0.290925	0.366456	0.501366		0.759012	0.0130402	0.0348319		0.0787738	0.74925	0.802176		0.999714	0.000168813	0.000342762	up	1.24358	6.33333e-10	4.30007e-09		0.77994	3.01221e-05	8.35071e-05
YOL029C	chrXV	269815	270420	-	605	g1	YOL029C|-|YOL029C|-|protein-coding		-0.0407795	0.445018	0.649878		-0.19024	0.00249529	0.0107904		0.23764	0.000186145	0.000847287		0.0923388	0.0950449	0.177161		0.251196	0.348491	0.483282		0.600575	0.00580466	0.0180142		0.369822	0.0464208	0.0667188	up	1.09752	1.77536e-06	4.51512e-06	up	1.25229	3.20535e-15	4.34175e-14		0.865402	1.56011e-12	1.10292e-11
YOL032W	chrXV	265429	266169	+	740	g1	OPI10|-|YOL032W|-|protein-coding		-0.226332	0.0625796	0.178858		0.00868325	0.933441	0.976388		-0.436402	0.000820584	0.00303086		-0.193345	0.0223324	0.0556179		-0.0967226	0.794648	0.871296		0.490974	0.155555	0.253088		0.907174	0.00052562	0.00102494	up	2.05914	1.18501e-10	4.61246e-10	up	2.15288	5.96305e-19	1.26467e-17	up	1.57647	1.95679e-10	1.06769e-09
YOL097W-A	chrXV	136220	136405	+	185	g1	YOL097W-A|-|YOL097W-A|-|protein-coding		-0.228485	0.0984799	0.243241		-0.385419	0.00514748	0.0196784		0.0248238	0.864857	0.917764		-0.127589	0.42499	0.560244		-0.12169	0.422315	0.555985		-0.184604	0.203811	0.313902	up	1.07854	1.37731e-16	8.46122e-16		0.869483	3.20799e-11	1.32788e-10		0.871407	5.48796e-07	2.37482e-06	up	1.01426	4.16055e-09	1.90914e-08
YOL123W	chrXV	87844	89448	+	1604	g1	HRP1|NAB4|NAB5|YOL123W|-|protein-coding		-0.355479	0.00393793	0.0230815		-0.11463	0.0950272	0.207168		-0.343187	0.00150059	0.0050741		-0.0983141	0.262645	0.389522		-0.494826	5.19079e-05	0.000439423		-0.489495	7.63136e-10	2.32505e-08	up	1.11848	1.15611e-28	1.77468e-27		0.902536	5.59767e-18	4.24744e-17		0.500227	2.97357e-06	1.13388e-05		0.717282	2.71163e-27	8.79742e-26
YOL154W	chrXV	34658	35407	+	749	g1	ZPS1|-|YOL154W|-|protein-coding	down	-2.25561	2.26389e-05	0.000357483		-0.598469	0.0020423	0.00919569	down	-1.91945	5.17044e-05	0.000275359		-0.258269	0.396054	0.533344	down	-1.63338	0.00704936	0.0235975	down	-1.65324	0.0048262	0.0154655	up	2.24387	0.00015935	0.000332667	up	2.26803	0.000129593	0.000267658		0.879816	0.0140978	0.0258603		0.84166	0.00727546	0.0136333
YOL161C	chrXV	11549	11911	-	362	g1	PAU20|-|YOL161C|-|protein-coding		-0.728944	0.689179	0.836348	down	-1.90152	0.0154666	0.0489867		1.56454	0.0346102	0.0716311		0.398222	1	1	up	2.31693	0.00110562	0.00539071		0.568651	0.403079	0.526658		1.74117	0.0686004	0.0955419		0.586177	1	1	up	2.54049	0.000523349	0.00129692	up	1.92149	0.0277929	0.0455774
YOR010C	chrXV	346195	346950	-	755	g1	TIR2|SRP2|YOR010C|-|protein-coding		-0.73039	1.56785e-15	3.3608e-13		-0.498458	0.000921545	0.00472745		0.0326294	0.815807	0.878765		0.2722	0.0123566	0.0343544		-0.503767	0.200053	0.321134		-0.451362	0.319014	0.441587	up	2.11405	3.68292e-09	1.23147e-08	up	2.06787	1.38544e-10	5.34409e-10	up	1.29112	2.22569e-06	8.64076e-06	up	1.3817	2.12007e-05	6.03351e-05
YOR018W	chrXV	364369	366882	+	2513	g1	ROD1|ART4|YOR018W|-|protein-coding		-0.206787	0.0132258	0.057474		0.145071	0.283389	0.448395		-0.622709	3.9344e-07	3.61075e-06		-0.263151	0.00590812	0.0186145		0.248691	0.515192	0.641399		0.665343	0.0644852	0.128414		0.157467	0.489218	0.556009	up	1.33615	3.26385e-06	8.0649e-06	up	1.84582	1.70169e-10	1.25984e-09	up	1.06987	0.000285117	0.000685332
YOR027W	chrXV	381053	382822	+	1769	g1	STI1|-|YOR027W|-|protein-coding		0.704126	3.61787e-10	2.6808e-08		0.815113	7.74251e-19	7.26102e-17		-0.526138	1.16906e-11	3.23351e-10		-0.408168	0.000999612	0.00422512		-0.15584	0.450876	0.58172		-0.0262938	0.903327	0.943924		0.647921	0.000594878	0.00115065	up	1.13121	1.11254e-09	3.95586e-09	up	1.37969	8.04765e-18	1.47713e-16	up	1.01589	2.69148e-10	1.43211e-09
YOR058C	chrXV	433688	436345	-	2657	g1	ASE1|YOR29-09|YOR058C|-|protein-coding		-0.119752	0.152402	0.328799		-0.239374	0.000331266	0.00197444		0.0945497	0.247014	0.356482		-0.0216505	0.740139	0.828944		0.178045	0.292806	0.425684		0.37397	0.0594641	0.120329		0.384496	0.00389957	0.00671984		0.847525	5.6955e-07	1.52882e-06	up	1.04258	5.57991e-52	1.67453e-49		0.76568	1.25478e-06	4.23339e-06
YOR136W	chrXV	580250	581359	+	1109	g1	IDH2|-|YOR136W|-|protein-coding		0.833482	7.98693e-06	0.000148874	up	1.01348	0.0110976	0.0374733		0.690089	0.0705955	0.128554		0.869689	9.36788e-05	0.000559776		0.310765	0.482175	0.610342	up	1.11227	0.00266114	0.00950723		0.582513	0.0270642	0.0406811	up	2.1345	6.62769e-09	2.18688e-08	up	1.57374	1.20633e-05	4.11152e-05		0.809993	0.0161056	0.0280143
YOR226C	chrXV	761614	762084	-	470	g1	ISU2|NUA2|YOR226C|-|protein-coding		-0.610406	8.99876e-05	0.0011323		-0.76236	3.32215e-09	6.94815e-08		0.775376	1.17942e-08	1.65781e-07		0.627927	3.26291e-05	0.000234274		0.30631	0.370093	0.504496		0.96178	0.000603389	0.00281394		0.967316	0.000455411	0.000893553	up	1.87099	4.42958e-08	1.336e-07	up	1.54506	7.76553e-18	1.43837e-16	up	1.29031	1.35287e-16	1.59841e-15
YOR268C	chrXV	825534	825932	-	398	g1	YOR268C|-|YOR268C|-|protein-coding		-0.52196	0.0867614	0.224555		-0.259652	0.37779	0.551036		-0.128895	0.675546	0.770549		0.137776	0.704192	0.801699		0.514965	0.137359	0.239673		0.671783	0.0326402	0.0747164		0.0579842	0.919297	0.947231		0.638302	0.0979147	0.130191	up	1.01648	0.000290155	0.000755535		0.582286	0.0514578	0.0793055
YOR273C	chrXV	834452	836431	-	1979	g1	TPO4|-|YOR273C|-|protein-coding	down	-1.58056	2.92711e-13	3.66011e-11		0.368013	0.444002	0.610539		-0.911661	0.000430192	0.00175647		1.04811	0.0231262	0.0572859		-0.128457	0.683335	0.786291		0.0324268	0.901849	0.943178		0.932033	1.05305e-07	3.08012e-07	up	1.57059	1.70412e-09	5.9674e-09		0.386251	0.434328	0.520327		-0.103791	0.834234	0.872464
YOR298C-A	chrXV	877230	877685	-	455	g1	MBF1|SUF13|YOR298C-A|-|protein-coding		0.255422	0.0671487	0.188823		0.442641	0.00187404	0.00861257		-0.573263	2.43626e-05	0.000141553		-0.377637	0.00918656	0.026818		-0.387311	0.045865	0.101058		-0.11559	0.481428	0.603494		0.933956	1.50173e-09	5.22213e-09	up	1.39212	3.30158e-13	1.65686e-12	up	1.37842	1.18502e-18	2.42748e-17	up	1.18325	1.96434e-14	1.71865e-13
YOR313C	chrXV	901858	902874	-	1016	g1	SPS4|-|YOR313C|-|protein-coding		-0.446261	0.0614149	0.176877		-0.335306	0.28128	0.445918	down	-1.43485	1.77797e-06	1.37164e-05	down	-1.31966	1.82007e-09	4.33495e-08	down	-1.51907	2.76666e-10	1.03784e-08	down	-1.37523	1.18637e-19	2.45537e-17	up	1.00679	1.09322e-11	4.51584e-11		0.752133	0.00117613	0.00213396		0.547782	0.0149241	0.0272446		0.937798	3.1621e-05	8.73396e-05
YOR314W	chrXV	903043	903372	+	329	g1	YOR314W|-|YOR314W|-|protein-coding		-0.483601	0.0669225	0.1884		-0.215797	0.777519	0.877029	down	-1.85501	3.9069e-08	4.74727e-07	down	-1.58385	5.0894e-06	4.61428e-05	down	-1.84763	2.76736e-08	6.67056e-07	down	-1.15146	1.50971e-05	0.000126554		0.851478	0.000505071	0.000987116		0.95548	0.000520485	0.000987031		0.681829	0.142476	0.202018	up	1.26834	0.00089891	0.00198501
YOR382W	chrXV	1059531	1059992	+	461	g1	FIT2|-|YOR382W|-|protein-coding		-0.101506	0.693622	0.837053		0.348008	0.0420459	0.109579		0.34981	0.106944	0.180557		0.802001	0.000229213	0.00120573	up	1.79526	1.03742e-06	1.55665e-05	up	1.23705	1.55467e-13	1.08502e-11		0.861165	8.74048e-06	2.12476e-05	up	1.46414	3.81062e-10	1.41181e-09	up	2.45526	2.73762e-11	2.26124e-10	up	1.28393	2.45211e-11	1.51104e-10
YPL014W	chrXVI	527547	528692	+	1145	g1	CIP1|-|YPL014W|-|protein-coding		-0.145069	0.406901	0.617044		-0.0141126	0.947458	0.982841		-0.414497	0.0555395	0.105323		-0.273585	0.0902492	0.169485		-0.934242	0.0233275	0.059732		0.073635	0.845842	0.905429		0.996667	0.0001026	0.000219773	up	2.33467	2.00319e-10	7.61442e-10	up	1.66928	2.59807e-09	1.62433e-08	up	1.32629	5.10095e-05	0.000137661
YPL091W	chrXVI	375502	376953	+	1451	g1	GLR1|LPG17|YPL091W|-|protein-coding		0.0639146	0.120853	0.278983		0.172531	0.00541974	0.0205103		-0.109039	0.0425957	0.0847405		0.0049424	0.92554	0.96476		0.231218	0.200526	0.321721		0.135074	0.362467	0.486369		0.596512	8.71087e-16	5.00792e-15		0.879334	5.65732e-20	4.90683e-19	up	1.10217	1.70823e-11	1.4626e-10		0.712692	1.19551e-07	4.60554e-07
YPL135W	chrXVI	297553	298050	+	497	g1	ISU1|NUA1|YPL135W|-|protein-coding		-0.0911722	0.393641	0.60471		-0.106496	0.541726	0.696538		0.707514	1.14479e-06	9.1736e-06		0.695127	1.79521e-06	1.85453e-05		0.0635124	0.885757	0.936961		0.715209	0.0490826	0.103366		0.0360409	0.90438	0.935071	up	1.33366	0.000675304	0.00125953		0.699227	0.0090646	0.0172443		0.0420148	0.864606	0.897193
YPL165C	chrXVI	237956	239077	-	1121	g1	SET6|-|YPL165C|-|protein-coding		-0.214225	0.226738	0.426992		0.376368	0.000812122	0.00423489		-0.958071	1.37703e-07	1.44492e-06		-0.358566	0.00151546	0.00605578		0.0225445	0.919051	0.958163		-0.0445974	0.836035	0.898845		0.168418	0.281274	0.34188		0.661612	1.54849e-06	3.96355e-06	up	1.03938	2.81722e-07	1.27711e-06		0.467843	0.0100394	0.0182595
YPL166W	chrXVI	237338	237979	+	641	g1	ATG29|-|YPL166W|-|protein-coding		-0.352658	0.0794592	0.212339		0.218709	0.0920327	0.201855		-0.9335	1.99381e-06	1.51863e-05		-0.353953	0.0162545	0.042808		-0.096172	0.746539	0.836672		0.0252877	0.935388	0.963811		0.159907	0.476035	0.543187		0.882637	2.03784e-05	4.6103e-05	up	1.13868	1.8117e-05	5.98119e-05		0.524495	0.0217133	0.0365666
YPL187W	chrXVI	193648	194145	+	497	g1	MF(ALPHA)1|-|YPL187W|-|protein-coding		-0.586598	0.0143695	0.0610188		0.255469	0.528928	0.684482	down	-2.06845	5.01449e-12	1.53556e-10	down	-1.22227	0.000104635	0.000610914	down	-2.40406	7.28089e-19	1.40967e-16	down	-2.54698	1.2659e-23	4.74871e-21	up	1.42891	3.18362e-12	1.37074e-11	up	1.19899	4.92502e-08	1.47652e-07		0.00716041	1	1		0.0890751	0.904669	0.930561
YPL203W	chrXVI	166256	167398	+	1142	g1	TPK2|PKA2|PKA3|YKR1|YPL203W|-|protein-coding		-0.324224	0.0451461	0.141793		0.630539	1.74034e-06	2.06842e-05	down	-1.15139	1.70279e-09	2.96236e-08		-0.18591	0.0393399	0.0879725		-0.255064	0.431196	0.563743		0.115889	0.699134	0.792483		0.734379	3.80865e-05	8.60998e-05	up	1.71696	1.10416e-12	5.30599e-12	up	1.64464	5.16317e-11	4.08292e-10	up	1.02003	7.50475e-05	0.000197337
YPL239W	chrXVI	99484	100086	+	602	g1	YAR1|-|YPL239W|-|protein-coding		0.0321239	0.69316	0.837053		-0.247195	5.5498e-06	5.82341e-05		0.145107	0.0403191	0.0810975		-0.129663	0.0483102	0.103704		-0.393778	0.0293699	0.0706808		-0.175469	0.292255	0.412867		0.810734	2.78072e-07	7.82094e-07	up	1.06504	1.5616e-09	5.49074e-09		0.79634	7.72118e-23	2.41367e-21		0.754186	1.67375e-21	3.17907e-20
YPL240C	chrXVI	96496	98625	-	2129	g1	HSP82|HSP90|YPL240C|-|protein-coding	up	1.30219	2.79845e-11	2.50691e-09	up	1.4036	7.47115e-13	3.03426e-11		-0.302454	0.211221	0.31411		-0.189655	0.129988	0.226404		-0.0706944	0.828984	0.89589		0.370391	0.315996	0.43802		0.591677	0.0297167	0.0442689	up	1.59664	2.7679e-09	9.52575e-09	up	1.71262	1.52523e-12	1.49582e-11	up	1.13489	5.38367e-05	0.000144511
YPL247C	chrXVI	82625	84196	-	1571	g1	YPL247C|-|YPL247C|-|protein-coding		-0.223312	0.124257	0.283741		0.295741	0.00231342	0.0101056		-0.537616	0.000672423	0.00256219		-0.00959788	0.908286	0.952646		0.283457	0.28742	0.420038		0.274151	0.280437	0.399522		0.231342	0.139446	0.182423		0.851361	2.81133e-09	9.66414e-09	up	1.14077	2.60709e-06	1.00306e-05		0.499321	0.0183603	0.0314644
YPR015C	chrXVI	590283	591026	-	743	g1	YPR015C|-|YPR015C|-|protein-coding		-0.33116	0.0239635	0.0900621		-0.170744	0.29763	0.462987		0.238009	0.135186	0.219176		0.405845	0.00751478	0.0227108		0.609724	4.14947e-05	0.000363457		0.760721	4.23657e-05	0.00030967		0.545723	0.00481108	0.00817788		0.986597	1.10127e-10	4.30048e-10	up	1.18639	1.39986e-15	2.00524e-14		0.889801	7.30277e-10	3.68639e-09
YPR065W	chrXVI	679693	680799	+	1106	g1	ROX1|REO1|YPR065W|-|protein-coding		-0.582851	8.59914e-13	1.012e-10		-0.318854	0.014911	0.0476465		0.138951	0.078134	0.140114		0.408458	0.00187658	0.00726659		-0.0903546	0.84992	0.911095		0.762253	0.130247	0.219528	up	1.09906	0.00490463	0.00832511	up	2.65535	1.56409e-09	5.49629e-09	up	2.15256	1.96323e-13	2.12695e-12	up	1.43447	5.50252e-05	0.000147438
YPR093C	chrXVI	719558	720424	-	866	g1	ASR1|-|YPR093C|-|protein-coding		0.00214594	0.986599	1		0.104224	0.174263	0.321186		-0.126898	0.220551	0.325485		-0.0193385	0.784873	0.863734		0.243378	0.294099	0.42715		0.44529	0.0556815	0.114179		0.0162782	0.938167	0.962708		0.766108	0.00016291	0.000331566	up	1.02476	4.15599e-14	4.87193e-13		0.467447	0.000327274	0.000780226
YPR127W	chrXVI	790083	791120	+	1037	g1	YPR127W|-|YPR127W|-|protein-coding		0.194462	0.0291961	0.104347		0.268602	0.00203803	0.00918338		-0.10188	0.217048	0.321581		-0.0220554	0.816577	0.887236		-0.655924	0.093305	0.177716		0.0825629	0.802535	0.873878		0.999394	6.72835e-05	0.000147763	up	2.33617	2.04905e-12	9.58568e-12	up	1.69856	6.45523e-11	5.05141e-10	up	1.08924	3.81335e-06	1.21238e-05
YPR145C-A	chrXVI	824690	824926	-	236	g1	YPR145C-A|-|YPR145C-A|-|protein-coding		0.496599	0.397761	0.608244		-0.106456	0.857338	0.928512		0.661376	0.258832	0.369883		0.0706932	0.905387	0.950631		-0.521782	0.246596	0.376512		0.0657276	0.905	0.944662		0.925497	0.0989636	0.133547	up	1.41482	0.00586935	0.00964882		0.814962	0.136954	0.195388		0.905164	0.119324	0.167489
YPR154W	chrXVI	834565	835212	+	647	g1	PIN3|LSB2|YPR154W|-|protein-coding		-0.297599	0.0225603	0.0864116		-0.0435824	0.702541	0.82437		-0.234357	0.0949228	0.164115		0.0275166	0.790812	0.867929		-0.173875	0.556299	0.678088		0.412048	0.0687644	0.134789		0.615245	0.000439661	0.000865763	up	1.57865	4.24954e-09	1.43816e-08	up	1.37207	1.1218e-14	1.39401e-13		0.984896	1.24726e-08	5.37021e-08
YPR158W	chrXVI	843262	844020	+	758	g1	CUR1|-|YPR158W|-|protein-coding		-0.88172	1.95991e-07	6.22401e-06		-0.295583	0.231442	0.392517		-0.718363	0.000775095	0.00288952		-0.125618	0.538909	0.660108		-0.43437	0.207806	0.330924		0.0921216	0.750753	0.831368	up	1.63714	4.81521e-10	1.74417e-09	up	2.4878	1.01413e-13	5.35812e-13	up	2.17658	2.31756e-17	4.07918e-16	up	1.84093	9.95765e-14	8.04385e-13

## Sheet: Group 2
									Column 1				Column 2				Column 3				Column 4				Column 5				Column 6				Column 7				Column 8				Column 9				Column 10
Annotation								Notes on gene function	EV: 0mM / T0				Dsup: 0mM / T0				Dsup / EV: T0				Dsup / EV: 0mM				Dsup / EV: 4mM				Dsup / EV: 8mM				EV: 8mM / 0mM				EV: 4mM / 0 mM				Dsup: 4mM / 0mM				Dsup: 8mM / 0mM
Transcript/RepeatID (cmd=analyzeRepeats.pl rna sacCer3 -d EV_T0_br1t1 EV_T0_br1t2 EV_T0_br1t3 EV_T0_br2t1 EV_T0_br2t2 EV_T0_br2t3 EV_T0_br3t1 EV_T0_br3t2 EV_T0_br3t3 Dsup_T0_br1tr1 Dsup_T0_br1tr2 Dsup_T0_br1tr3 Dsup_T0_br2tr1 Dsup_T0_br2tr2 Dsup_T0_br2tr3 Dsup_T0_br3tr1 Dsup_T0_br3tr2 Dsup_T0_br3tr3 -count genes -strand both -condenseGenes) (cmd=getDiffExpression.pl analyzeRepeats_rawCounts_out.t…	chr	start	end	strand	Length	Cluster/Group#	Annotation/Divergence	(from analysis of SGD)	2_Signif	Log2 Fold Change	p-value	adj. p-value	3_Signif	Log2 Fold Change	p-value	adj. p-value	1_Signif	Log2 Fold Change	p-value	adj. p-value	4_Signif	Log2 Fold Change	p-value	adj. p-value	9_Signif	Log2 Fold Change	p-value	adj. p-value	10_Signif	Log2 Fold Change	p-value	adj. p-value	6_Signif	Log2 Fold Change	p-value	adj. p-value	5_Signif	Log2 Fold Change	p-value	adj. p-value	7_Signif	Log2 Fold Change	p-value	adj. p-value	8_Signif	Log2 Fold Change	p-value	adj. p-value
YAL064W	chrI	21566	21850	+	284	g2	YAL064W|-|YAL064W|-|protein-coding	uncharacterized orf		-0.019619	1	1		-0.636219	0.158634	0.299221	up	1.21889	0.00724414	0.0195413		0.607733	0.256607	0.382598	up	1.15652	0.0159649	0.0443822		1.00813	0.0823295	0.155635		-0.497842	0.530957	0.597675		0.15159	1	1		0.70478	0.125924	0.181332		-0.0982999	0.878783	0.909389
YAL067W-A	chrI	2480	2707	+	227	g2	YAL067W-A|-|YAL067W-A|-|protein-coding	uncharacterized orf telomere proximal		-0.969611	0.626448	0.795878		-0.99507	0.458783	0.624119		0.572796	0.729174	0.811968		0.553967	1	1	up	2.30511	0.0134621	0.0387713		0.667554	0.690883	0.785803		0.699933	1	1		0.127864	1	1		1.94711	0.0437385	0.0713753		0.845245	0.691402	0.752592
YAR064W	chrI	220198	220497	+	299	g2	YAR064W|-|YAR064W|-|protein-coding	uncharacterized orf telomere proximal		0.558552	0.0055083	0.0299735		0.284512	0.340242	0.510974	up	1.26472	3.55281e-07	3.33187e-06		0.998759	4.90324e-05	0.000329924		0.954829	0.000991216	0.00496187	up	1.10817	0.000142006	0.000842214		-0.825546	0.000126289	0.000267556		-0.853971	0.000135685	0.000279377		-0.904505	0.00237362	0.00512832		-0.730528	0.0184275	0.0315465
YAR066W	chrI	221049	221660	+	611	g2	YAR066W|-|YAR066W|-|protein-coding	uncharacterized orf telomere proximal		0.485837	0.0674701	0.189586		0.227316	0.502711	0.662433	up	1.41566	4.3897e-07	3.95601e-06	up	1.16367	0.000103621	0.000606175	up	1.21965	0.00047363	0.00275458		0.958498	0.00265218	0.00948087		-0.554755	0.0412995	0.0598165		-0.994242	0.000660914	0.00123384		-0.944828	0.00471722	0.00958456		-0.775223	0.0221173	0.0371013
YAR068W	chrI	222406	222891	+	485	g2	YAR068W|-|YAR068W|-|protein-coding	uncharacterized orf telomere proximal		0.10421	0.751486	0.873865		0.061386	0.856852	0.928512	up	1.23016	3.65462e-06	2.62067e-05	up	1.19306	9.6004e-05	0.000571643		0.680724	0.0127403	0.0371922		0.569767	0.0341143	0.0774997		-0.110278	0.744053	0.797607		-0.260472	0.398132	0.4614		-0.77762	0.00704201	0.0137406		-0.74622	0.00939776	0.0171863
YAR071W	chrI	225460	226863	+	1403	g2	PHO11|-|YAR071W|-|protein-coding	induced by phosphate starvation telomere proximal		-0.194277	0.667436	0.823254		-0.676665	0.153597	0.2922	up	2.62658	9.63003e-08	1.05473e-06	up	2.15409	4.97339e-06	4.53651e-05		0.511129	0.366655	0.501404		0.697142	0.168207	0.269653	up	1.72751	0.0022891	0.00409513	up	1.47009	0.0205977	0.0310309		-0.177897	0.644223	0.717636		0.256861	0.518353	0.595322
YBL111C	chrII	2907	5009	-	2102	g2	YBL111C|-|YBL111C|-|protein-coding	telomere proximal		0.369318	0.493167	0.689282		0.251953	0.492647	0.654898	up	1.23973	0.00275049	0.00856501	up	1.12399	0.0105595	0.0301801		0.829144	0.0848503	0.165779		0.981012	0.0500851	0.104972		-0.584588	0.364717	0.429054		-0.581472	0.369139	0.431045		-0.874836	0.0169626	0.0306101		-0.73867	0.0564437	0.0862462
YBR012W-A	chrII	259869	261191	+	1322	g2	YBR012W-A|-|YBR012W-A|-|protein-coding	TY gag / pol		0.114677	0.676122	0.827741		-0.0941544	0.810104	0.900249	up	1.53345	1.45377e-06	1.14208e-05	up	1.32514	0.000226812	0.00119625	up	1.33406	2.88626e-05	0.000266103	up	1.37721	2.14974e-07	3.46848e-06		-0.0352691	0.915621	0.944092		0.0729633	0.798117	0.844552		0.0757479	0.845419	0.889119		0.0121305	0.974073	0.9884
YBR012W-B	chrII	259869	265140	+	5271	g2	YBR012W-B|-|YBR012W-B|-|protein-coding	TY gag / pol		0.111083	0.475324	0.675354		0.0153873	0.956401	0.988858	up	1.13584	1.15351e-07	1.24298e-06	up	1.0425	2.07971e-05	0.000158608	up	1.07387	9.70846e-06	0.000104054		0.988391	1.18316e-06	1.4552e-05		-0.258968	0.136494	0.178912		-0.275623	0.106901	0.14117		-0.250464	0.391791	0.477274		-0.319228	0.232405	0.300494
YBR045C	chrII	328173	330092	-	1919	g2	GIP1|-|YBR045C|-|protein-coding	meiosis specific		-0.272013	0.0340102	0.115327		-0.276033	0.124979	0.252142		0.338822	0.0974818	0.167502		0.336809	0.000255206	0.00132047	up	1.25561	3.39746e-27	1.85378e-24		0.917177	5.74331e-17	7.83439e-15		-0.0177522	0.861829	0.900853		0.0977986	0.259008	0.313723	up	1.01177	6.93752e-18	1.30122e-16		0.552622	2.30343e-08	9.60752e-08
YBR046C	chrII	330507	331511	-	1004	g2	ZTA1|-|YBR046C|-|protein-coding	RNA-binding NADPH:quinone reductase		-0.120196	0.585154	0.765319		-0.170295	0.499859	0.660536		0.620342	0.0343969	0.0712143		0.574768	0.000659906	0.00300513	up	1.24119	1.89102e-18	3.15275e-16	up	1.34476	3.39384e-11	1.3671e-09		0.221402	0.199845	0.251251		0.597978	3.03753e-07	8.38991e-07	up	1.26114	9.82099e-12	8.68123e-11		0.9826	5.53197e-07	1.95082e-06
YBR047W	chrII	331833	332360	+	527	g2	FMP23|-|YBR047W|-|protein-coding	uncharacterized orf		-0.463109	0.0276086	0.100185		-0.386059	0.191258	0.34287	up	1.53025	2.51194e-08	3.21464e-07	up	1.61053	1.5673e-10	4.75096e-09	up	1.59598	1.0239e-15	1.11735e-13	up	2.03356	6.18241e-16	7.42136e-14		0.350788	0.0867188	0.118562	up	1.07613	3.30258e-08	1.01185e-07	up	1.05806	2.40295e-05	7.74986e-05		0.767829	0.00654503	0.0123532
YBR068C	chrII	373861	375690	-	1829	g2	BAP2|-|YBR068C|-|protein-coding	leucine permease		-0.230251	0.000344841	0.00331311		-0.166911	0.194204	0.346853		0.671466	2.12401e-13	9.81037e-12		0.739188	1.54619e-10	4.73482e-09		0.8987	4.04814e-12	2.22908e-10	up	1.01576	1.18219e-23	4.73032e-21		-0.900336	4.62062e-46	1.86127e-44		-0.624741	6.12476e-08	1.81984e-07		-0.47035	0.000244074	0.000645913		-0.632145	8.15445e-06	2.47437e-05
YBR115C	chrII	469748	473926	-	4178	g2	LYS2|-|YBR115C|-|protein-coding	lysine synthesis		-0.13	0.0928041	0.234629		-0.495636	0.0103739	0.0355224	up	1.06647	5.50375e-12	1.65997e-10		0.702783	1.26592e-06	1.40445e-05		0.883028	0.000265557	0.00171569		0.986447	2.3292e-06	2.59848e-05		-0.558975	6.31747e-15	3.40984e-14		-0.641152	4.39345e-23	4.81195e-22		-0.467286	0.0836963	0.127337		-0.280013	0.254671	0.325427
YBR117C	chrII	474392	476437	-	2045	g2	TKL2|-|YBR117C|-|protein-coding	synthesis of aromatic amino acids		0.620151	0.00231976	0.0152667	up	1.13067	0.000140509	0.000945443		0.565942	2.53082e-11	6.32916e-10	up	1.07795	0.00175557	0.00686047	up	2.02248	8.72184e-09	2.41237e-07	up	1.65987	4.42509e-10	1.39309e-08	down	-1.40335	2.1621e-09	7.41961e-09		-0.906852	7.33971e-05	0.000156216		0.032411	0.939129	0.96386		-0.836798	0.0214765	0.0362185
YBR145W	chrII	533762	534817	+	1055	g2	ADH5|-|YBR145W|-|protein-coding	alcohol dehydrogenase	down	-1.01593	5.22604e-08	2.01069e-06		-0.769027	0.0148041	0.0473888		0.698312	0.00452394	0.0130291		0.949879	0.000579076	0.00268595		0.825359	0.0067763	0.0228234		0.97121	0.0012566	0.00512373		0.247195	0.0881339	0.120332		0.267707	0.0560523	0.0782204		0.136389	0.719311	0.781888		0.266813	0.48236	0.560202
YBR147W	chrII	536575	537465	+	890	g2	RTC2|RRT11|YPQ3|YBR147W|-|protein-coding	Putative vacuolar membrane transporter for cationic amino acids		-0.132073	0.277706	0.488795		-0.77844	0.0721403	0.167435	up	1.71222	5.39306e-06	3.71632e-05	up	1.06661	7.71306e-05	0.000476764	up	1.14262	2.80056e-05	0.000258998	up	1.60458	1.74744e-07	2.89728e-06		-0.799794	1.7367e-10	6.50586e-10		-0.229549	0.0725616	0.0993646		-0.157048	0.655047	0.728073		-0.264847	0.483094	0.560946
YBR256C	chrII	727386	728102	-	716	g2	RIB5|-|YBR256C|-|protein-coding	Riboflavin synthase		-0.276842	0.0379051	0.124661		-0.518631	0.000503822	0.00282084	up	1.02946	7.79415e-12	2.25993e-10		0.792454	7.45645e-09	1.53792e-07	up	1.10109	1.2175e-10	5.03859e-09	up	1.30593	1.30353e-11	5.92712e-10		0.178228	0.0628991	0.0883709		0.36661	0.000650101	0.00121631		0.669521	0.000359314	0.000922807		0.686879	0.00154119	0.00327442
YBR296C-A	chrII	800123	800242	-	119	g2	YBR296C-A|-|YBR296C-A|-|protein-coding	Inhibitor of the Anaphase-Promoting Complex telomere proximal		-0.55332	0.173316	0.357595		-0.483175	0.0396795	0.104546	up	1.46576	3.90728e-08	4.74727e-07	up	1.54079	9.19628e-07	1.06556e-05	up	2.76752	1.14774e-10	4.78385e-09	up	1.65285	0.000176522	0.00100712		-0.909457	0.0600024	0.0847376	down	-1.42601	0.00712938	0.0115681		-0.192955	0.550763	0.630133		-0.79871	0.00765002	0.0142727
YBR297W	chrII	800523	801929	+	1406	g2	MAL33|-|YBR297W|-|protein-coding	transcription factor telomere proximal	down	-1.10822	4.93431e-07	1.40359e-05		-0.355712	8.25231e-08	1.29661e-06		0.265784	0.171155	0.265307	up	1.02681	9.27605e-17	9.43642e-15	up	1.75467	4.31277e-40	8.62842e-37	up	1.55952	4.12141e-23	1.37426e-20	down	-1.04599	1.28653e-11	5.29298e-11		-0.903471	6.90112e-12	3.05912e-11		-0.179672	0.151032	0.212145		-0.521298	8.71682e-05	0.00022629
YBR298C-A	chrII	805035	805256	-	221	g2	YBR298C-A|-|YBR298C-A|-|protein-coding	uncharacterized orf telomere proximal	down	-1.2228	0.00601426	0.0322012		-0.342324	0.514706	0.672017		-0.250484	0.553555	0.662896		0.633922	0.220113	0.339271		1.38912	0.0269187	0.0660802		1.11987	0.0907834	0.167708		-0.952643	0.208164	0.260781		-0.940385	0.205308	0.255126		-0.178279	0.77133	0.827292		-0.465944	0.43875	0.516855
YBR301W	chrII	809057	809419	+	362	g2	PAU24|DAN3|YBR301W|-|protein-coding	telomere proximal		0.0166075	1	1		-0.079029	0.857349	0.928512	up	2.15044	9.93901e-09	1.45853e-07	up	2.06308	1.82469e-07	2.6777e-06	up	2.70506	7.4558e-07	1.17762e-05	up	2.25052	2.58559e-05	0.000201019		0.306237	0.572717	0.638219		-0.175484	0.682752	0.741429		0.459775	0.306499	0.387776		0.483571	0.27687	0.349479
YBR302C	chrII	810340	811479	-	1139	g2	COS2|-|YBR302C|-|protein-coding	telomere proximal		0.310489	0.425418	0.632959		0.487945	0.00524265	0.019966		0.872465	0.00146569	0.00497852	up	1.05497	6.06841e-05	0.000391641		0.968211	0.00219246	0.0094356	up	1.11829	4.52804e-05	0.000327043		0.220652	0.578012	0.643284		0.28032	0.509366	0.572726		0.191488	0.287875	0.367701		0.274647	0.115787	0.163135
YCL027W	chrIII	71803	73341	+	1538	g2	FUS1|-|YCL027W|-|protein-coding	required for fusion of bud tip during mating		0.511898	0.0615488	0.177093		0.251944	0.425846	0.59553		0.572345	0.0480344	0.093635		0.320295	0.282922	0.413364		0.850255	0.00274018	0.0112417	up	1.21844	4.24622e-05	0.00030967	down	-1.13013	2.86846e-05	6.55368e-05		-0.27367	0.322772	0.383013		0.251003	0.41281	0.499433		-0.250139	0.435859	0.514165
YCL030C	chrIII	65934	68333	-	2399	g2	HIS4|-|YCL030C|-|protein-coding	histidine biosynthesis		-0.729675	1.39227e-07	4.59145e-06		-0.543061	0.00978465	0.0338097		0.983135	2.59572e-11	6.46454e-10	up	1.17421	1.79961e-08	3.45088e-07	up	1.05113	1.78018e-05	0.000174301	up	1.16363	2.1021e-11	9.22006e-10		0.237482	0.0736319	0.102135		0.0887739	0.511091	0.574344		-0.0408377	0.886207	0.921769		0.220199	0.351509	0.427595
YCL073C	chrIII	6479	8326	-	1847	g2	GEX1|-|YCL073C|-|protein-coding	Glutathione antiporter telomere proximal		-1.39457	0.18333	0.3705		-1.95739	0.0728789	0.168692		0.00358652	1	1		-0.558357	1	1		1.28764	0.187049	0.305488	up	2.82493	0.0166111	0.042516		-1.39669	0.50124	0.568167		0.173351	1	1		2.03391	0.0744829	0.114745		2.05849	0.0734616	0.109156
YCR005C	chrIII	120946	122328	-	1382	g2	CIT2|-|YCR005C|-|protein-coding	Citrate synthase		0.236722	0.160175	0.340188		-0.0552178	0.838355	0.917042	up	1.77432	2.24841e-15	1.55114e-13	up	1.48402	8.13298e-10	2.09503e-08		0.0640016	0.837139	0.900735		0.481607	0.0229207	0.0556963		-0.549722	0.0134423	0.0213328		0.226121	0.431483	0.494985	down	-1.19721	9.16258e-06	3.18251e-05	down	-1.56503	8.19775e-12	5.37149e-11
YCR025C	chrIII	163446	163856	-	410	g2	YCR025C|-|YCR025C|-|protein-coding	uncharacterized orf		0.176125	0.212862	0.408037		0.0522853	0.6868	0.814175		0.90037	1.14757e-12	4.19984e-11		0.780792	1.86342e-08	3.56186e-07	up	1.21186	1.3288e-08	3.45257e-07	up	1.07632	1.0429e-08	2.30128e-07		0.0755621	0.647096	0.707444		0.485905	0.0161484	0.0247378		0.916851	1.37359e-08	7.74374e-08		0.360712	0.0221833	0.0372014
YCR098C	chrIII	297049	298605	-	1556	g2	GIT1|-|YCR098C|-|protein-coding	plasma membrane permease		0.297822	0.250037	0.455767		0.362057	0.311378	0.479502		0.594365	0.0188765	0.0434087		0.664473	0.0623842	0.126582	up	1.22084	0.000770399	0.00405253		0.73109	0.0645732	0.128504		-0.597003	0.0938054	0.127207		-0.772845	0.0245415	0.036478		-0.220013	0.553612	0.63269		-0.545966	0.153467	0.209247
YCR099C	chrIII	300832	301299	-	467	g2	YCR099C|-|YCR099C|-|protein-coding	uncharacterized orf		-0.193429	0.243669	0.447133		-0.33792	0.00254051	0.010962	up	1.16735	1.68374e-19	2.97229e-17	up	1.02845	2.39525e-13	1.25011e-11	up	1.28785	1.54888e-17	2.06586e-15	up	1.49635	2.25328e-23	7.95541e-21		-0.322295	0.098192	0.132574		0.0443684	0.791066	0.839311		0.300247	0.0233681	0.0409505		0.137109	0.220106	0.287066
YCR100C	chrIII	301271	302221	-	950	g2	YCR100C|-|YCR100C|-|protein-coding	uncharacterized orf		-0.0346013	0.819102	0.914311		-0.397074	2.67296e-06	3.01562e-05	up	1.3127	2.9172e-26	1.25065e-23		0.95643	4.67641e-22	1.00242e-19	up	1.36906	2.04284e-15	2.11399e-13	up	1.50215	1.58512e-17	2.37847e-15		-0.626464	0.000138718	0.000292135		-0.237636	0.08569	0.11555		0.17068	0.206719	0.278127		-0.091568	0.39327	0.471516
YCR101C	chrIII	302482	303030	-	548	g2	YCR101C|-|YCR101C|-|protein-coding	uncharacterized orf		-0.128781	0.533172	0.724943		-0.256345	0.0856811	0.19089	up	1.15603	8.20319e-13	3.11617e-11	up	1.03425	1.19268e-09	2.92182e-08	up	1.40413	2.66076e-08	6.46554e-07	up	1.24673	1.03925e-09	3.03947e-08		-0.488385	0.0345249	0.0507889		-0.340071	0.124525	0.16195		0.0266797	0.911256	0.942343		-0.285912	0.0660914	0.0994936
YCR105W	chrIII	309070	310155	+	1085	g2	ADH7|ADHVII|YCR105W|-|protein-coding	NADPH-dependent medium chain alcohol dehydrogenase telomere proximal		0.187605	0.78799	0.895402		-0.104594	0.817927	0.904137	up	4.50911	1.48324e-14	8.52758e-13	up	4.22835	2.67474e-13	1.38395e-11	up	4.19399	3.30727e-11	1.50381e-09	up	4.04224	8.86426e-09	2.00012e-07		-0.155288	0.839734	0.881894		-0.145144	0.849854	0.889221		-0.177211	0.702077	0.767838		-0.355237	0.457696	0.535809
YCR106W	chrIII	310958	313456	+	2498	g2	RDS1|-|YCR106W|-|protein-coding	telomere proximal		-0.246788	0.615797	0.788791		-0.394283	0.229524	0.390485	up	3.89283	1.3644e-18	1.86117e-16	up	3.75591	4.32178e-17	4.73694e-15	up	4.35688	5.8169e-21	1.58696e-18	up	4.08513	6.87201e-20	1.58638e-17		-0.470441	0.303224	0.365599		-0.354853	0.457445	0.520984		0.246443	0.506957	0.590483		-0.156653	0.672999	0.736568
YCR107W	chrIII	313890	314981	+	1091	g2	AAD3|-|YCR107W|-|protein-coding	aryl alcohol dehydrogenase telomere proximal		-0.580145	0.229495	0.42951		-0.359838	0.255662	0.419257	up	3.75542	1.68115e-15	1.18709e-13	up	3.98759	1.13552e-23	3.09789e-21	up	4.01524	9.9546e-20	2.13384e-17	up	3.93289	1.38943e-19	2.77978e-17		0.299458	0.525791	0.592749		0.521624	0.244731	0.298795		0.549785	0.0913856	0.137158		0.231955	0.437219	0.515557
YDL022C-A	chrIV	409808	410056	-	248	g2	YDL022C-A|-|YDL022C-A|-|protein-coding	uncharacterized orf		-0.0693438	1	1		-0.135813	0.717237	0.835246		0.952139	0.00494166	0.0140635		0.890966	0.00978182	0.0284037	up	1.19666	0.000248556	0.00161804	up	1.42611	0.000126911	0.000770972		-0.15114	0.784082	0.833964	up	1.07619	0.0039457	0.00661511	up	1.38363	8.76248e-07	3.67522e-06		0.378332	0.220188	0.287066
YDL024C	chrIV	408451	409857	-	1406	g2	DIA3|-|YDL024C|-|protein-coding	speudohyphal growth		0.0158699	0.93824	0.982949		0.221413	0.0244356	0.071154		0.749749	9.37289e-11	2.12287e-09		0.961449	1.05053e-10	3.37181e-09	up	1.15065	1.52162e-05	0.000152213	up	1.2903	1.50092e-07	2.52339e-06		0.0599368	0.808177	0.855348		0.872942	0.000205911	0.000413061	up	1.05828	1.4669e-07	6.97096e-07		0.374855	0.0207614	0.035141
YDL054C	chrIV	359825	361285	-	1460	g2	MCH1|-|YDL054C|-|protein-coding	monocarboxylate permease		-0.245985	6.93851e-07	1.85089e-05		-0.366272	0.0470157	0.11994		0.908403	1.82355e-12	6.21872e-11		0.791398	1.01033e-07	1.60849e-06	up	1.0823	1.65162e-10	6.47908e-09	up	1.09807	1.17951e-09	3.37116e-08		-0.443795	3.46057e-11	1.37643e-10		-0.320804	0.000104686	0.000218321		-0.034683	0.865879	0.905717		-0.142764	0.522868	0.599132
YDL066W	chrIV	334835	336121	+	1286	g2	IDP1|-|YDL066W|-|protein-coding	Mitochondrial NADP-specific isocitrate dehydrogenase		-0.0369871	0.720014	0.854661		-0.284243	0.201152	0.356456	up	1.01597	7.07963e-08	8.06299e-07		0.771716	2.50041e-06	2.47648e-05		0.67151	0.00228372	0.009735		0.733484	0.000432257	0.00214769		0.052861	0.557703	0.623514		-0.0377055	0.697837	0.754806		-0.143976	0.569393	0.648141		0.0100382	0.968209	0.98378
YDL182W	chrIV	133437	134723	+	1286	g2	LYS20|-|YDL182W|-|protein-coding	lysine synthesis		-0.106594	0.363126	0.577652		-0.362487	0.292538	0.457839	up	1.53614	3.9178e-08	4.75043e-07	up	1.27925	2.3917e-07	3.36971e-06		0.652916	0.0264866	0.0653401	up	1.22799	5.67738e-07	7.94304e-06		0.66133	0.00109334	0.00204367	up	1.63582	6.9143e-09	2.27645e-08	up	1.00527	0.00016618	0.000453164		0.603256	0.0304991	0.0495146
YDL199C	chrIV	101290	103353	-	2063	g2	YDL199C|-|YDL199C|-|protein-coding	uncharacterized orf		-0.173202	0.0203346	0.0799267		-0.24915	0.155142	0.294299		0.91498	1.09623e-09	1.99382e-08		0.840455	2.03792e-11	7.28072e-10	up	1.33323	1.14296e-27	6.86004e-25	up	1.23471	6.96509e-16	8.19696e-14		-0.996233	3.09591e-28	4.65706e-27		-0.809664	4.45677e-21	4.22583e-20		-0.320962	0.0278672	0.0479115		-0.609899	0.000412457	0.000963632
YDL214C	chrIV	74446	76545	-	2099	g2	PRR2|-|YDL214C|-|protein-coding	inhibits pheromone response		-0.547751	0.00890478	0.0432179		-0.986436	9.78087e-13	3.83691e-11	up	1.56243	3.97513e-15	2.56545e-13	up	1.12792	9.69414e-13	4.27825e-11	up	1.97647	1.22367e-20	3.06019e-18	up	2.13368	8.45112e-31	7.24623e-28		-0.955412	3.78153e-10	1.37974e-09		-0.823896	1.68588e-07	4.7865e-07		0.0185667	0.927613	0.955144		0.0439691	0.815671	0.856632
YDL215C	chrIV	70640	73918	-	3278	g2	GDH2|-|YDL215C|-|protein-coding	NAD(+)-dependent glutamate dehydrogenase		-0.858652	4.60817e-05	0.000649254		-0.218348	0.0768404	0.175766		0.269804	0.235121	0.342634		0.916574	1.18833e-21	2.30077e-19	up	1.18655	1.81312e-43	5.44119e-40	up	1.17016	2.50425e-17	3.66598e-15		-0.744226	5.80852e-09	1.90195e-08		-0.574002	8.96914e-08	2.6196e-07		-0.309389	1.34379e-05	4.55417e-05		-0.499763	4.87332e-06	1.5282e-05
YDL242W	chrIV	18959	19312	+	353	g2	YDL242W|-|YDL242W|-|protein-coding	uncharacterized orf telomere proximal		-0.247822	0.147004	0.320261		-0.202192	0.256165	0.419852		0.264427	0.119144	0.19745		0.315511	0.0632207	0.127718		0.805401	0.00728629	0.0241348	up	1.16189	1.76769e-05	0.000144941		-0.546657	0.00466768	0.00795036		0.265025	0.257161	0.312142		0.758806	0.00167541	0.00373822		0.287413	0.247292	0.317146
YDL244W	chrIV	16204	17226	+	1022	g2	THI13|-|YDL244W|-|protein-coding	telomere proximal		0.147741	0.364113	0.578303		0.233209	0.136967	0.269534		0.666982	9.70218e-05	0.000477315		0.75894	1.76262e-07	2.59296e-06	up	1.07346	1.32058e-08	3.44613e-07		0.965704	2.03284e-08	4.25125e-07		-0.100109	0.584061	0.648933		0.0116766	0.972863	0.991194		0.321775	0.0603941	0.0953909		0.0964944	0.527737	0.603674
YDR011W	chrIV	465919	470424	+	4505	g2	SNQ2|-|YDR011W|-|protein-coding	multidrug resistance		-0.294439	9.77415e-06	0.00017617		-0.40943	0.000269484	0.00165486		0.944198	9.94151e-27	4.58992e-24		0.832785	4.51779e-17	4.8421e-15		0.867648	0.00804073	0.0261291	up	1.41059	4.74768e-11	1.87471e-09		-0.398562	0.0315183	0.0467209		0.649261	0.0303383	0.0444556		0.679163	4.24e-05	0.000129906		0.165978	0.224072	0.291352
YDR098C-B	chrIV	645858	651126	-	5268	g2	YDR098C-B|-|YDR098C-B|-|protein-coding	TY gag / pol		0.368011	0.00883828	0.0429881		-0.0275548	0.868835	0.936725	up	1.32695	2.36572e-19	3.7366e-17		0.936243	9.93293e-09	2.00059e-07	up	1.11182	1.21767e-14	1.07477e-12	up	1.07418	2.68953e-08	5.45357e-07		-0.344155	0.0234579	0.035626		-0.448018	0.00135496	0.00243123		-0.278324	0.0901354	0.135553		-0.213467	0.290752	0.364245
YDR170W-A	chrIV	803195	804517	+	1322	g2	YDR170W-A|-|YDR170W-A|-|protein-coding	TY gag / pol		-0.177284	0.113446	0.268071		-0.215594	0.0994858	0.214944	up	1.16352	2.26066e-17	2.38043e-15	up	1.13016	5.56904e-24	1.59168e-21	up	1.06615	1.23037e-12	7.38465e-11	up	1.20283	3.97531e-21	1.08454e-18		-0.359822	0.000376655	0.000747581		-0.0765127	0.517898	0.581123		-0.14506	0.312503	0.393959		-0.295213	0.0312253	0.0505978
YDR210C-C	chrIV	882605	883927	-	1322	g2	YDR210C-C|YDR210W-C|YDR210C-C|-|protein-coding	TY gag / pol		0.226181	0.202585	0.396064		-0.0891357	0.679032	0.809642	up	1.12334	1.56655e-08	2.13691e-07		0.811142	4.57534e-05	0.000311351		0.93109	1.77534e-06	2.48383e-05	up	1.12619	4.1533e-12	2.11255e-10		-0.604982	0.00114722	0.00213706		-0.447161	0.0138543	0.0214534		-0.33265	0.108495	0.159643		-0.297964	0.106208	0.150878
YDR210C-D	chrIV	878659	883927	-	5268	g2	YDR210C-D|YDR210W-D|YDR210C-D|-|protein-coding	TY gag / pol		0.207232	0.0905926	0.230445		-0.0352718	0.857185	0.928512	up	1.10852	3.56703e-13	1.54024e-11		0.869861	1.16536e-06	1.30983e-05		0.957973	2.23227e-08	5.48847e-07		0.889708	2.57431e-08	5.25545e-07		-0.3208	0.0282586	0.0423174		-0.441153	0.00123913	0.00223961		-0.359117	0.077426	0.11867		-0.308905	0.109332	0.154804
YDR242W	chrIV	946807	948456	+	1649	g2	AMD2|-|YDR242W|-|protein-coding	Putative amidase		-0.278748	1.59229e-07	5.19399e-06		-0.722075	2.80119e-05	0.000235473	up	1.51334	1.58089e-21	4.12544e-19	up	1.07303	2.56306e-27	1.02557e-24		0.941532	3.884e-07	6.75703e-06	up	1.18958	1.45771e-15	1.62022e-13		0.076783	0.314892	0.377763		0.289514	0.00152648	0.00271948		0.153099	0.40505	0.491431		0.186139	0.246989	0.316825
YDR270W	chrIV	1005675	1008689	+	3014	g2	CCC2|-|YDR270W|-|protein-coding	Cu(+2)-transporting P-type ATPase		-0.704248	0.000198432	0.00217731		-0.238058	0.114845	0.23671		-0.0880984	0.671086	0.7668		0.378833	0.00209786	0.00793613		0.935911	0.0116932	0.034761	up	1.07791	2.93212e-05	0.000223049	down	-1.02156	4.48978e-13	2.09221e-12		0.0675516	0.802057	0.848273		0.622017	0.0292284	0.0499022		-0.338118	0.160691	0.217614
YDR374C	chrIV	1223474	1224394	-	920	g2	PHO92|-|YDR374C|-|protein-coding	meiosis / phosphate metabolism		0.176887	0.647857	0.809754		0.136908	0.779449	0.877886	up	1.13871	0.00298447	0.00916723	up	1.10907	0.00099794	0.00422102		0.758527	0.0166426	0.0457885	up	1.18551	6.24878e-05	0.000426195		0.249205	0.582393	0.647439		0.982694	0.00640826	0.0104859		0.632355	0.0337315	0.0567742		0.315508	0.316343	0.391386
YDR403W	chrIV	1274602	1276212	+	1610	g2	DIT1|-|YDR403W|-|protein-coding	spore wall maturation		0.117726	0.291164	0.503041		0.0723364	0.659503	0.794688		0.952153	2.27268e-12	7.49486e-11		0.911246	2.00936e-10	5.94097e-09	up	1.13947	1.54791e-08	3.93667e-07	up	1.19756	9.82318e-10	2.90437e-08		-0.081007	0.473322	0.540734		0.303223	0.00428081	0.00715894		0.529087	0.0143023	0.0261955		0.190434	0.349946	0.426212
YDR425W	chrIV	1320064	1321941	+	1877	g2	SNX41|-|YDR425W|-|protein-coding	sorts SNARES in golgi		-0.354607	5.25511e-05	0.000721546		-0.648058	2.41752e-05	0.000206108		0.782697	6.22082e-09	9.67289e-08		0.49398	4.56165e-05	0.000310772		0.961201	1.03713e-11	5.18737e-10	up	1.17011	7.45988e-11	2.85186e-09		0.0783625	0.376327	0.441414		0.337092	4.01631e-05	8.8074e-05		0.799538	1.01486e-06	4.19792e-06		0.748428	0.000157758	0.000393705
YDR534C	chrIV	1503314	1504900	-	1586	g2	FIT1|-|YDR534C|-|protein-coding	mannoprotein in cell wall. Iron transport		-0.233025	0.019783	0.0782791		-0.0157893	0.876479	0.941015		0.320198	0.000452903	0.00184044		0.542807	8.9398e-08	1.45411e-06	up	1.01265	3.68525e-14	2.94918e-12		0.807881	9.48986e-14	7.03187e-12		-0.700383	1.27956e-09	4.47547e-09		-0.72683	3.29523e-09	1.12824e-08		-0.261227	0.0185953	0.0333202		-0.445799	3.84957e-06	1.22185e-05
YDR542W	chrIV	1523249	1523611	+	362	g2	PAU10|-|YDR542W|-|protein-coding	telomere proximal		-0.654438	0.193817	0.385195		-0.554789	0.13922	0.273429		0.71526	0.065723	0.12104		0.820678	0.0728778	0.143039	up	1.68404	0.000226437	0.00148371	up	1.31699	0.000983785	0.00419069		0.238434	0.879304	0.915929		-0.33011	0.598224	0.660025		0.53744	0.143203	0.202953		0.732972	0.039621	0.0627744
YEL049W	chrV	63728	64090	+	362	g2	PAU2|-|YEL049W|-|protein-coding	active during alcohol fermentation		-0.0863594	0.438163	0.644414		-0.330586	0.0606902	0.145939		0.671081	1.77067e-05	0.000105924		0.432305	0.00212996	0.00803038	up	1.13498	0.00994913	0.0306072	up	1.29074	0.00670338	0.0202383		0.0813782	0.819369	0.865058		0.201816	0.544618	0.608375		0.901999	0.005584	0.0111494		0.930696	0.00939057	0.0171784
YEL065W	chrV	27657	29543	+	1886	g2	SIT1|ARN3|YEL065W|-|protein-coding	induced by iron deprivation	down	-1.13388	9.22533e-08	3.14605e-06		-0.507449	0.0131367	0.0428979		0.807019	0.000289296	0.0012447	up	1.43483	2.25756e-13	1.1991e-11	up	1.49685	8.51845e-13	5.2709e-11		0.881291	7.58866e-07	1.01216e-05		0.633567	0.000213997	0.000439414		0.490933	0.00268371	0.00461272		0.551466	0.0159515	0.0289422		0.07412	0.709241	0.767003
YEL069C	chrV	21537	23231	-	1694	g2	HXT13|HLT1|YEL069C|-|protein-coding	Putative transmembrane polyol transporter		-0.492835	0.000390777	0.00363634		-0.446949	0.00684776	0.0251071	up	1.19376	3.11098e-16	2.62988e-14	up	1.24449	3.09579e-13	1.57466e-11	up	1.13254	8.72697e-08	1.83787e-06	up	1.03204	7.52575e-09	1.73419e-07		-0.698469	6.0289e-05	0.000133084		-0.491856	0.0168455	0.0256941		-0.609295	0.000453699	0.00113937		-0.91992	1.67605e-07	6.3548e-07
YEL070W	chrV	19589	21097	+	1508	g2	DSF1|MAN1|YEL070W|-|protein-coding	mannitol dehydrogenase		-0.184374	0.321003	0.534145		-0.0408651	0.855102	0.927416		0.199822	0.333142	0.4514		0.349651	0.0378321	0.0851399	up	1.18718	8.24117e-06	8.99336e-05		0.917741	0.000742897	0.00333998		-0.311432	0.139551	0.182481		-0.178585	0.400927	0.46419		0.658651	0.0036509	0.00760329		0.241511	0.266645	0.338066
YER024W	chrV	202192	204963	+	2771	g2	YAT2|-|YER024W|-|protein-coding	Carnitine acetyltransferase		-0.229959	5.09863e-06	0.000102348		-0.535046	0.114743	0.236581	up	1.7566	1.37001e-11	3.70396e-10	up	1.45353	2.0302e-09	4.7434e-08	up	1.17177	2.29808e-07	4.25711e-06	up	1.08522	4.03109e-07	6.01671e-06		-0.846416	4.9896e-20	4.05245e-19		-0.653962	1.92987e-12	9.05634e-12		-0.937818	0.00266243	0.00569897	down	-1.21885	7.83402e-05	0.000205237
YER069W	chrV	295410	298001	+	2591	g2	ARG5,6|-|YER069W|-|protein-coding	synthesis of arginine		0.1062	0.477896	0.677452		-0.62098	0.0137725	0.04461	up	1.27126	3.70162e-09	6.12041e-08		0.5445	0.00744813	0.0225435	up	1.30795	0.000155923	0.00109328	up	1.29628	4.22078e-07	6.2091e-06		-0.906679	1.69553e-18	1.21729e-17	down	-1.11125	2.59334e-17	1.86633e-16		-0.354758	0.33854	0.420861		-0.158026	0.609582	0.679632
YER175C	chrV	539464	540363	-	899	g2	TMT1|TAM1|YER175C|-|protein-coding	related to leucine biosynthesis		-0.259194	0.09065	0.230445		-0.586486	0.0572427	0.139768	up	1.66489	3.62531e-12	1.16359e-10	up	1.34026	2.82416e-07	3.87752e-06	up	1.57949	1.0962e-07	2.23789e-06	up	2.04105	3.96043e-12	2.04918e-10		-0.0337026	0.758118	0.809937		0.301467	0.0188212	0.0285264		0.534732	0.140357	0.199438		0.665523	0.0707254	0.105419
YER188C-A	chrV	569608	569907	-	299	g2	YER188C-A|-|YER188C-A|-|protein-coding	telomere proximal		-0.0218051	1	1		-0.0683572	0.845496	0.920826	up	1.50394	3.4647e-07	3.25943e-06	up	1.46328	3.14425e-05	0.000227097	up	1.47799	4.28249e-07	7.36491e-06	up	1.04587	0.000230764	0.00126188		0.840808	0.0269988	0.0405929		0.296505	0.471397	0.535047		0.310739	0.269992	0.348718		0.416548	0.129986	0.180168
YER189W	chrV	571155	571523	+	368	g2	YER189W|-|YER189W|-|protein-coding	telomere proximal		0.096135	0.82676	0.918418		0.046904	0.85795	0.928827	up	1.59865	4.01354e-12	1.27457e-10	up	1.55538	2.33927e-08	4.41519e-07	up	1.15933	1.23322e-05	0.000128059		0.928419	0.00542471	0.0170377		-0.246842	0.532152	0.598796		-0.289348	0.423397	0.486452		-0.688963	0.0030538	0.00644703		-0.884349	0.0012318	0.00266231
YER190W	chrV	571480	576525	+	5045	g2	YRF1-2|YRF1|YER190W|-|protein-coding	telomere proximal		0.283464	0.299549	0.513462		-0.163426	0.56311	0.715541	up	1.57083	1.8245e-11	4.78194e-10	up	1.1311	9.23696e-05	0.000553849	up	1.1841	0.000175747	0.0012069	up	1.20244	0.000157133	0.000914905		-0.794388	0.00604054	0.0101131		-0.623706	0.0491321	0.0692882		-0.574684	0.0486159	0.0784388		-0.734684	0.0174508	0.0300717
YFL019C	chrVI	100252	100605	-	353	g2	YFL019C|-|YFL019C|-|protein-coding	uncharacterized orf		0.230891	0.397443	0.608223		0.25094	0.224006	0.384139		0.723743	0.0011728	0.00409951		0.74845	0.000839297	0.00367966	up	1.05613	0.00019406	0.00131018	up	1.09164	2.40224e-07	3.84487e-06		-0.102529	0.729366	0.783482		0.311419	0.254965	0.309903		0.617667	0.0133677	0.0246651		0.231026	0.196081	0.259291
YFL020C	chrVI	99231	99599	-	368	g2	PAU5|-|YFL020C|-|protein-coding	telomere proximal		0.244894	0.360098	0.574358		-0.357762	0.0729539	0.168801	up	1.30215	6.09134e-07	5.24537e-06		0.70569	0.000269151	0.0013819	up	1.18438	7.87529e-07	1.22455e-05	up	1.26325	0.000163606	0.000946928		0.0123583	0.978155	0.995999		0.195704	0.36789	0.429904		0.669385	0.0023219	0.00503994		0.560415	0.0184566	0.0315872
YFL058W	chrVI	12929	13951	+	1022	g2	THI5|-|YFL058W|-|protein-coding	telomere proximal		0.448743	0.0851656	0.221667		0.526814	0.0913463	0.200755	up	1.36595	6.95819e-08	7.93974e-07	up	1.44952	2.83274e-06	2.78266e-05	up	1.43421	1.04041e-05	0.000110915	up	1.78027	7.85909e-07	1.03899e-05		-0.540509	0.0448681	0.0646419		-0.0155459	1	1		-0.0395715	0.917122	0.94743		-0.22551	0.539175	0.613717
YFL064C	chrVI	3322	3846	-	524	g2	YFL064C|-|YFL064C|-|protein-coding	telomere proximal		-0.0279482	1	1		-0.209906	0.627836	0.767938	up	1.48707	0.000466969	0.00188737	up	1.30935	0.0164557	0.0432242		1.3321	0.0262814	0.0649888		1.39716	0.0234964	0.0568421		-0.591805	0.345434	0.409823		-0.921151	0.230287	0.282828		-0.891145	0.0597301	0.0945163		-0.513456	0.354012	0.430265
YFL066C	chrVI	1437	2615	-	1178	g2	YFL066C|-|YFL066C|-|protein-coding	telomere proximal		0.505969	0.182156	0.369109		0.442075	0.290402	0.455804	up	1.24707	0.000379553	0.00157221	up	1.19265	0.00693037	0.0212009	up	1.1901	0.0115714	0.0344162	up	1.39663	0.000856026	0.00373935	down	-1.02736	0.00824677	0.0135164	down	-1.10662	0.0131374	0.0204277	down	-1.11275	0.0164705	0.0298118		-0.840359	0.0691312	0.103473
YFL067W	chrVI	836	1363	+	527	g2	YFL067W|-|YFL067W|-|protein-coding	methionine synthesis		0.515594	0.105286	0.255323		0.35629	0.351712	0.523036	up	1.26286	2.20536e-05	0.000129643	up	1.1117	0.00542847	0.017414	up	1.37267	0.00601844	0.0207841	up	1.22292	0.000963138	0.00411442		-0.724469	0.0375316	0.0547753	down	-1.06029	0.0167922	0.0256324		-0.801795	0.0729998	0.11275		-0.629424	0.126707	0.17636
YFR030W	chrVI	213312	216419	+	3107	g2	MET10|-|YFR030W|-|protein-coding	methionine synthesis		-0.509936	0.00425453	0.0244127		-0.67202	0.00433173	0.0170374	up	1.10637	3.99357e-06	2.83327e-05		0.9474	1.39666e-07	2.11388e-06	up	1.18301	0.00107578	0.0052752	up	1.31052	5.92574e-05	0.000406008		-0.0950598	0.473712	0.54105		-0.147561	0.337153	0.397814		0.0810789	0.824233	0.870346		0.265835	0.44115	0.519274
YGL033W	chrVII	435625	436351	+	726	g2	HOP2|-|YGL033W|-|protein-coding	meiosis specific		-0.019184	0.957206	0.99425		-0.218802	0.504886	0.663818		0.891182	0.00410328	0.0120077		0.701378	0.0087066	0.0256413		0.939436	0.000795012	0.00416739	up	1.02913	0.000114088	0.000707396		0.0388489	0.910055	0.939644		0.0822715	0.764129	0.816504		0.314291	0.320676	0.403078		0.353258	0.223615	0.290947
YGL034C	chrVII	433214	433579	-	365	g2	YGL034C|-|YGL034C|-|protein-coding	uncharacterized orf		-0.053063	0.887139	0.954231		-0.0847069	0.754361	0.862414		0.992349	5.72317e-05	0.000302115		0.968933	5.58936e-05	0.000363854	up	1.60763	6.47664e-06	7.43266e-05	up	1.6249	9.05478e-07	1.15878e-05	down	-1.34805	1.56207e-05	3.68246e-05	down	-1.19267	8.23966e-05	0.000174135		-0.554472	0.0540757	0.0863658		-0.701355	0.00882283	0.0162388
YGL059W	chrVII	392223	393698	+	1475	g2	PKP2|-|YGL059W|-|protein-coding	Mitochondrial protein kinase		-0.0992273	0.310408	0.524217		-0.370913	0.153698	0.292205	up	1.05067	2.31511e-07	2.2785e-06		0.781897	7.76241e-05	0.000479321		0.525013	0.0108449	0.0328412		0.971625	2.59675e-06	2.86501e-05		-0.307653	0.0182025	0.0282523		0.298123	0.081508	0.110506		0.0372303	0.87075	0.909702		-0.122939	0.629376	0.697859
YGL117W	chrVII	288512	289309	+	797	g2	YGL117W|-|YGL117W|-|protein-coding	Protein involved in aromatic amino acid biosynthesis; up-regulated following GCN4 induction, amino acid starvation, rapamycin treatment in GCN4-dependent manner; promoter contains Gcn4 control response element, which is bound by Gcn4p in vivo		-0.242877	0.117172	0.273006		-0.502073	0.0734094	0.169594	up	1.43856	4.04232e-12	1.27695e-10	up	1.18285	3.25769e-06	3.12343e-05	up	1.25999	1.78975e-05	0.000174952	up	1.63924	1.4339e-09	3.92979e-08		-0.452971	0.000234368	0.000478461		-0.297207	0.0378419	0.054611		-0.2263	0.520878	0.603616		0.00138585	0.997036	1
YGL118C	chrVII	288014	288451	-	437	g2	YGL118C|-|YGL118C|-|protein-coding	uncharacterized orf		-0.377138	0.0772657	0.20817		-0.700204	3.96608e-05	0.000318667	up	1.07608	1.88383e-10	4.02376e-09		0.759165	0.000384802	0.00189465		0.646544	0.0117221	0.0348298		0.965529	9.56795e-07	1.20645e-05		-0.0557518	0.849394	0.890025		0.203972	0.403151	0.466047		0.0854778	0.719229	0.781888		0.142572	0.475345	0.553447
YGL180W	chrVII	160065	162758	+	2693	g2	ATG1|APG1|AUT3|CVT10|YGL180W|-|protein-coding	autophagy		-0.0319877	0.696033	0.837266		-0.176702	0.426468	0.595824		0.677363	0.00010507	0.000512709		0.535611	0.00127849	0.00524864	up	1.26126	3.40663e-23	1.20274e-20	up	1.11967	2.96275e-28	1.61658e-25		-0.950259	9.8273e-28	1.40437e-26		-0.556079	3.44476e-06	8.48397e-06		0.165385	0.337234	0.419692		-0.374943	0.0337508	0.0542652
YGL184C	chrVII	154615	156012	-	1397	g2	STR3|-|YGL184C|-|protein-coding	Peroxisomal cystathionine beta-lyase; converts cystathionine into homocysteine		-0.0972439	0.586882	0.76592		-0.618047	0.00485571	0.0187421	up	1.12809	2.0661e-07	2.0531e-06		0.608481	0.000929123	0.0039947	up	1.08747	0.000502189	0.00287061	up	1.35827	3.41782e-08	6.72583e-07		-0.344183	0.00779772	0.0128436		-0.222205	0.0899885	0.120749		0.250738	0.448516	0.534868		0.399171	0.146308	0.200351
YGL205W	chrVII	108158	110404	+	2246	g2	POX1|FOX1|YGL205W|-|protein-coding	fatty acid oxidase, involved in Msn2 function		0.0165403	0.935796	0.981555		-0.142007	0.285119	0.450101		0.959611	1.46341e-11	3.93874e-10		0.805745	2.84774e-07	3.89342e-06		0.975545	3.46167e-06	4.41124e-05	up	1.01861	2.97349e-06	3.22146e-05		-0.806871	1.84637e-05	4.3137e-05		-0.564923	0.00150902	0.00269317		-0.40036	0.0303192	0.0516097		-0.606045	0.000946804	0.00208082
YGL224C	chrVII	78015	78857	-	842	g2	SDT1|SSM1|YGL224C|-|protein-coding	pyrimidine nuleotidase		-0.204966	0.0602646	0.17457		-0.566086	0.00242607	0.0105364		0.943156	1.07474e-08	1.55436e-07		0.584989	6.60583e-05	0.000417789		0.93313	0.00148298	0.00689989	up	1.06641	8.14496e-05	0.00053145		0.187007	0.0619567	0.0871897		0.0930289	0.42265	0.485688		0.43433	0.150557	0.211726		0.665488	0.0224426	0.0375734
YGL229C	chrVII	64503	66959	-	2456	g2	SAP4|-|YGL229C|-|protein-coding	required for function of Sit4 protein phosphatase		-0.430262	0.0349541	0.117532		-0.247422	0.147633	0.284369		0.599448	0.00846768	0.0221066		0.78912	3.30675e-08	5.97804e-07		0.937123	1.25897e-17	1.75729e-15	up	1.13148	4.90133e-13	3.00182e-11		0.170883	0.319298	0.382434		0.511399	1.72752e-06	4.40466e-06		0.655595	3.14544e-06	1.19411e-05		0.503441	8.73922e-05	0.000226774
YGL254W	chrVII	22304	23203	+	899	g2	FZF1|NRC299|RSU1|SUL1|YGL254W|-|protein-coding	involved in sulfite metabolism		0.199269	0.0610934	0.17631		-0.0496677	0.443093	0.610174		0.69346	1.24196e-15	8.98104e-14		0.44873	1.32044e-07	2.02692e-06	up	1.00294	3.14991e-18	5.10967e-16		0.791639	9.52311e-15	8.531e-13		-0.516477	9.49079e-06	2.29507e-05		-0.540705	2.69251e-05	6.0076e-05		0.00920719	0.899558	0.931851		-0.182988	0.0113612	0.0204101
YGL258W	chrVII	11110	11730	+	620	g2	VEL1|-|YGL258W|-|protein-coding	induced in zinc depletion telomere proximal		-0.523829	0.0209812	0.0819318		-0.286213	0.40292	0.57414		0.770569	0.0128841	0.0313333	up	1.01611	0.000170796	0.000937035	up	1.00385	0.000402666	0.00241438	up	1.04296	0.000223112	0.00122826		0.20335	0.294371	0.356213		0.122922	0.522313	0.585201		0.107269	0.757656	0.816712		0.213771	0.531972	0.607498
YGL258W-A	chrVII	9162	9395	+	233	g2	YGL258W-A|-|YGL258W-A|-|protein-coding	putative orf telomere proximal		-0.135305	0.821558	0.91569		0.248787	0.583986	0.731139		0.757911	0.0382229	0.077741	up	1.1502	0.00168142	0.00661764	up	2.07016	0.000157868	0.00110418	up	2.18835	1.52786e-05	0.000127719		-0.397234	0.369525	0.433859		0.418474	0.37718	0.439323	up	1.35267	0.00384537	0.00797234		0.637097	0.178803	0.239014
YGL259W	chrVII	8470	8967	+	497	g2	YPS5|-|YGL259W|-|protein-coding	uncharacterized orf telomere proximal		-0.300191	0.374032	0.586452		0.156575	0.710869	0.831085		0.815175	0.0373217	0.076296	up	1.28269	6.38344e-05	0.000406293	up	2.03841	0.000339462	0.0020983	up	2.21237	1.49356e-05	0.000125551		-0.197785	0.664192	0.723893		0.881627	0.0527623	0.0740121	up	1.64456	0.000641219	0.00155625		0.723049	0.0929909	0.134315
YGL260W	chrVII	6860	7090	+	230	g2	YGL260W|-|YGL260W|-|protein-coding	uncharacterized orf		-0.592995	0.586205	0.765554		-0.252648	0.842413	0.91947		0.634569	0.392451	0.511387		0.980797	0.218492	0.337379	up	1.91966	0.000566088	0.00316946	up	2.22817	0.00354895	0.0120005		-0.372772	0.729406	0.783482		0.442593	0.777236	0.82815	up	1.40232	0.00546055	0.0109503		0.899	0.129347	0.179418
YGL261C	chrVII	6290	6652	-	362	g2	PAU11|-|YGL261C|-|protein-coding	telomere proximal		-0.517247	0.462568	0.66515		0.163409	0.802421	0.894693		0.66759	0.190492	0.288502	up	1.35395	0.00690585	0.0211582	up	1.60452	0.00695566	0.0233489	up	1.5127	0.000432812	0.00214867		0.55487	0.440286	0.507703		0.833599	0.171947	0.216903		1.1049	0.0319655	0.0541662		0.714483	0.0708748	0.105556
YGL262W	chrVII	5312	5839	+	527	g2	YGL262W|-|YGL262W|-|protein-coding	telomere proximal		-0.154444	1	1		0.0725877	0.889671	0.948411	up	3.19847	1.93061e-12	6.49846e-11	up	3.43135	1.29895e-10	4.03953e-09	up	3.26659	7.09221e-08	1.53673e-06	up	3.5599	1.0432e-09	3.03947e-08		0.075614	1	1		0.239331	0.819151	0.863612		0.0892681	0.88685	0.922029		0.21152	0.62969	0.698065
YGL263W	chrVII	2790	3932	+	1142	g2	COS12|-|YGL263W|-|protein-coding	telomere proximal		-0.00413221	1	1		-0.138041	0.773196	0.875091	up	3.4821	6.61784e-16	5.09234e-14	up	3.35544	6.31106e-16	5.65358e-14	up	2.64536	2.58894e-11	1.19529e-09	up	3.11239	5.8667e-15	5.86865e-13		0.535132	0.0328965	0.0485361		0.749101	0.000848653	0.0015639		0.0332649	0.945176	0.967915		0.277442	0.536414	0.611613
YGR110W	chrVII	713709	715046	+	1337	g2	CLD1|-|YGR110W|-|protein-coding	mitochondrial phospholipase		0.0273094	0.728808	0.859392		-0.0322899	0.869991	0.937634		0.625847	7.35459e-05	0.000375679		0.569853	8.4158e-05	0.000512808		0.777991	5.88764e-07	9.52497e-06	up	1.01285	3.56727e-12	1.87814e-10		-0.935703	3.24165e-32	6.08011e-31		-0.530115	4.88641e-05	0.0001063		-0.326457	0.04851	0.0783102		-0.499875	0.00810467	0.0150508
YHL036W	chrVIII	26241	27881	+	1640	g2	MUP3|-|YHL036W|-|protein-coding	methionine uptake		-0.294775	0.0346524	0.116865		0.0145873	0.891412	0.949806		0.645617	1.37036e-07	1.44044e-06		0.959445	2.26672e-16	2.12576e-14		0.99535	0.000200757	0.00134631	up	1.18964	1.42907e-06	1.70508e-05		-0.48496	0.0103484	0.01671		0.376632	0.107132	0.141444		0.410232	0.021149	0.0374776		-0.268181	0.150277	0.205179
YHL041W	chrVIII	17392	17841	+	449	g2	YHL041W|-|YHL041W|-|protein-coding	uncharacterized orf		-0.511747	0.219773	0.41677		-0.162118	0.682282	0.811063		0.309475	0.397629	0.515791		0.66385	0.0799637	0.153626	up	1.29228	0.00306204	0.0122686	up	1.14319	0.0040167	0.013303		-0.260385	0.660753	0.720814		-0.24557	0.668275	0.727155		0.389876	0.250954	0.327582		0.213276	0.538368	0.612914
YHL047C	chrVIII	8351	10213	-	1862	g2	ARN2|TAF1|YHL047C|-|protein-coding	iron transporter		-0.430252	1.18411e-06	2.84281e-05		-0.283438	2.80375e-06	3.13373e-05		0.315027	0.000362742	0.00151403		0.467081	1.02971e-13	5.8318e-12	up	1.24122	3.13052e-06	4.02343e-05		0.660553	0.00169453	0.00655743		-0.00716253	0.972495	0.991493		0.089731	0.599632	0.661214		0.862414	4.7744e-05	0.000144508		0.176192	0.0200427	0.0340205
YHL049C	chrVIII	3726	4541	-	815	g2	YHL049C|-|YHL049C|-|protein-coding	telomere proximal		-0.352119	0.465389	0.667447		-0.0304342	0.96096	0.991692	up	1.401	0.000127685	0.000608227	up	1.73031	0.000674471	0.00305753	up	1.93189	2.18628e-05	0.000208114	up	1.85071	0.00179654	0.00687681		-0.958284	0.124704	0.165116		-1.18876	0.0399346	0.057369		-0.990723	0.022745	0.0400338		-0.851325	0.0927193	0.134097
YHL050C	chrVIII	445	3311	-	2866	g2	YHL050C|-|YHL050C|-|protein-coding	Uncharacterized orf, telomere proximal		0.135881	0.737448	0.86533		0.0816138	0.785676	0.882745		0.940125	0.00743669	0.0198997		0.896951	0.0137483	0.0372708	up	1.2793	0.00226777	0.00968593	up	1.19669	0.00211998	0.00790809		-0.937564	0.0299518	0.0445749		-0.96829	0.0322583	0.0470166		-0.587774	0.0660449	0.102961		-0.654097	0.032412	0.0522949
YHR029C	chrVIII	167677	168561	-	884	g2	YHI9|-|YHR029C|-|protein-coding	uncharacterized orf		-0.66224	0.00144657	0.0105019		-0.742291	0.00351251	0.0143124	up	1.47154	5.14096e-09	8.14144e-08	up	1.3971	3.01185e-10	8.40797e-09	up	1.50608	4.82413e-11	2.11346e-09	up	1.88153	8.13527e-13	4.78705e-11	up	1.09426	6.90867e-08	2.05175e-07	up	1.38811	1.76864e-17	1.28205e-16	up	1.49208	4.1432e-08	2.15117e-07	up	1.57027	1.03601e-08	4.49938e-08
YHR071W	chrVIII	237004	237693	+	689	g2	PCL5|-|YHR071W|-|protein-coding	Cyclin; interacts with and phosphorylated by Pho85p cyclin-dependent kinase (Cdk), induced by Gcn4p at level of transcription		-0.228606	0.0398067	0.129146		-0.296977	0.0529035	0.131318	up	1.02686	1.15066e-11	3.19735e-10		0.963692	3.76533e-15	2.8607e-13	up	1.10556	2.55132e-10	9.69178e-09	up	1.36479	3.56844e-13	2.20802e-11		-0.196766	0.00777383	0.0128077		0.0119618	0.897502	0.930685		0.147761	0.431042	0.517526		0.199331	0.344661	0.421144
YHR125W	chrVIII	358858	359163	+	305	g2	YHR125W|-|YHR125W|-|protein-coding	uncharacterized orf		0.522938	0.373475	0.585885		-0.107285	0.728107	0.842998	up	2.2232	3.31316e-08	4.10859e-07	up	1.59841	1.82729e-05	0.000141697	up	1.95741	2.55653e-06	3.39475e-05	up	1.98315	1.32554e-06	1.59757e-05		-0.305486	0.719623	0.77481		-0.291205	0.717617	0.77369		0.0728156	0.857532	0.898553		0.0801228	0.787138	0.832935
YHR137W	chrVIII	375709	377250	+	1541	g2	ARO9|-|YHR137W|-|protein-coding	Aromatic aminotransferase II		0.172325	0.406908	0.617044		0.545882	4.11551e-07	5.85339e-06		0.916807	1.36818e-06	1.08192e-05	up	1.29754	6.57596e-19	9.86723e-17	up	1.00639	5.84129e-07	9.5012e-06	up	1.34244	3.15865e-20	8.2427e-18		-0.379302	0.0215987	0.0330872		0.254867	0.257223	0.312142		-0.0399193	0.703585	0.769202		-0.340849	0.00603924	0.0114925
YHR213W-A	chrVIII	540549	540782	+	233	g2	YHR213W-A|-|YHR213W-A|-|protein-coding	uncharacterized orf		-0.0693228	1	1		0.0519916	1	1		0.679957	0.0605426	0.113449		0.806573	0.022242	0.0554158	up	1.21392	0.00130773	0.0062195	up	1.12921	0.00791495	0.0232335		-0.522904	0.303829	0.366181		-0.20455	0.776497	0.82751		0.202983	0.516657	0.600034		-0.205056	0.548175	0.621721
YHR213W-B	chrVIII	540800	541099	+	299	g2	YHR213W-B|-|YHR213W-B|-|protein-coding	uncharacterized orf		0.0718313	0.801781	0.904566		0.0814252	0.667656	0.801472		0.849715	3.19605e-05	0.00017911		0.865716	2.94802e-06	2.86775e-05	up	1.04321	8.51459e-07	1.31037e-05		0.890896	0.000181653	0.00103148		-0.488124	0.0418011	0.0605284		-0.235279	0.332521	0.39295		-0.0608703	0.75813	0.816782		-0.472249	0.0118299	0.0212012
YIL163C	chrIX	36899	37252	-	353	g2	YIL163C|-|YIL163C|-|protein-coding	uncharacterized orf		-0.574886	9.27327e-06	0.000168661		-0.565173	4.82163e-07	6.7301e-06	up	1.24251	3.00479e-21	6.67954e-19	up	1.25629	1.34697e-28	8.9828e-26	up	1.45703	3.66999e-35	5.50682e-32	up	1.5563	3.95109e-19	7.1862e-17		0.141985	0.346109	0.410381		0.423412	0.000816247	0.00150696		0.619647	2.20868e-09	1.4028e-08		0.43337	0.00285473	0.00578463
YIL164C	chrIX	34087	34686	-	599	g2	NIT1|-|YIL164C|-|protein-coding	Nitrilase; member of the nitrilase branch of the nitrilase superfamily		-0.527359	0.000267409	0.00272032		-0.841657	2.00818e-06	2.34953e-05	up	1.22072	1.03045e-11	2.91735e-10		0.911998	6.64233e-10	1.73336e-08	up	1.20471	4.0013e-05	0.000353322	up	1.8129	1.86495e-08	3.94134e-07		0.240093	0.406087	0.471803	up	1.1823	1.16804e-05	2.71729e-05	up	1.47144	9.32423e-15	1.17819e-13	up	1.13296	3.03346e-09	1.41248e-08
YIL165C	chrIX	33718	34077	-	359	g2	YIL165C|-|YIL165C|-|protein-coding	Nitrilase; member of the nitrilase branch of the nitrilase superfamily		-0.530304	0.000367929	0.00347355		-0.800004	5.89058e-06	6.08524e-05	up	1.16539	1.00154e-10	2.25139e-09		0.901224	1.82926e-09	4.3396e-08	up	1.19206	9.46234e-06	0.000101962	up	1.8108	6.25553e-10	1.9156e-08		0.352991	0.172768	0.220254	up	1.22115	7.66838e-07	2.01778e-06	up	1.50796	1.14477e-15	1.65166e-14	up	1.25547	1.44139e-10	7.99557e-10
YIR017C	chrIX	383556	384119	-	563	g2	MET28|-|YIR017C|-|protein-coding	participates in the regulation of sulfur metabolism 1		-0.093946	0.556599	0.743205		-0.571874	0.0710169	0.165467	up	1.99386	4.97569e-13	2.05959e-11	up	1.51645	3.81042e-10	1.0443e-08	up	1.58589	4.1371e-15	4.07063e-13	up	1.67402	3.47166e-09	8.71837e-08		-0.385067	0.00971564	0.0157689		-0.263532	0.0574552	0.0800293		-0.198259	0.465263	0.550357		-0.229205	0.490871	0.568436
YIR018W	chrIX	384609	385346	+	737	g2	YAP5|-|YIR018W|-|protein-coding	transcription factor that senses iron		-0.31144	0.00140043	0.010238		-0.350492	0.000468845	0.00263978		0.497099	2.21622e-05	0.000130154		0.46062	1.09019e-09	2.70385e-08	up	1.01204	1.95761e-08	4.8552e-07		0.854113	3.54683e-12	1.87814e-10		-0.884388	3.33828e-19	2.54915e-18		-0.596054	2.2004e-07	6.17141e-07		-0.0482055	0.750051	0.809969		-0.502665	1.52791e-07	5.82435e-07
YIR030C	chrIX	412036	412770	-	734	g2	DCG1|-|YIR030C|-|protein-coding	Protein of unknown function; expression is sensitive to nitrogen catabolite repression and regulated by Dal80p; contains transmembrane domain		0.117564	0.251642	0.457406		-0.0885113	0.673886	0.805813	up	1.08703	4.13707e-10	8.19495e-09		0.886754	4.30341e-08	7.59678e-07	up	1.08776	1.58744e-12	9.341e-11	up	1.26572	2.1231e-13	1.40031e-11		0.152425	0.201407	0.253056		0.212435	0.0806732	0.109498		0.409332	0.0246763	0.0430295		0.517722	0.00805871	0.0149747
YIR031C	chrIX	413015	414679	-	1664	g2	DAL7|MLS2|MSL2|YIR031C|-|protein-coding	malate synthase		-0.324636	0.000339541	0.00327641		-0.418016	0.0295167	0.0825917		0.831436	1.42309e-06	1.12091e-05		0.743693	3.85732e-09	8.48045e-08		0.901171	0.00211476	0.00918915	up	1.2814	0.000169521	0.00097179		-0.0636398	0.776313	0.82702		0.406672	0.0736995	0.100785		0.561992	0.0120788	0.0225146		0.458317	0.0986333	0.141525
YIR032C	chrIX	415030	415617	-	587	g2	DAL3|-|YIR032C|-|protein-coding	Ureidoglycolate lyase		-0.122126	0.362192	0.576777		-0.0376151	0.919432	0.967636	up	1.18942	4.13734e-05	0.000225749	up	1.28319	2.34947e-06	2.34245e-05	up	1.11176	6.9319e-08	1.51292e-06	up	1.17204	2.8809e-10	9.71413e-09		0.247734	0.0536501	0.0763776		0.181606	0.220258	0.271722		0.00706146	0.98262	0.996573		0.122774	0.677749	0.740416
YIR034C	chrIX	419615	420736	-	1121	g2	LYS1|-|YIR034C|-|protein-coding	lysine synthesis		-0.141871	0.176693	0.36195		-0.507726	0.059345	0.143682	up	1.63057	6.62027e-15	4.01362e-13	up	1.26656	1.92784e-09	4.53761e-08	up	1.29905	2.08914e-05	0.000200304	up	1.43305	2.11731e-07	3.44011e-06		0.119875	0.216971	0.270515		0.120284	0.230042	0.282718		0.146166	0.674564	0.745074		0.284011	0.389519	0.467578
YIR041W	chrIX	433929	434303	+	374	g2	PAU15|-|YIR041W|-|protein-coding	telomere proximal		-0.17074	0.872006	0.944184		-0.181213	0.747988	0.857579	up	1.03464	0.0177131	0.0410319	up	1.03026	0.015521	0.0412383	up	1.18614	0.000761074	0.00400699	up	2.16968	8.48069e-05	0.000550282		-0.0215921	1	1	up	1.47813	0.000995816	0.00182222	up	1.64181	1.18298e-07	5.7076e-07	up	1.12118	0.0057076	0.0109168
YJL028W	chrX	391311	391646	+	335	g2	YJL028W|-|YJL028W|-|protein-coding	uncharacterized orf		-0.241894	0.680261	0.829476		0.0316416	1	1	up	1.1006	0.00160446	0.00539385	up	1.38066	0.00012883	0.000737121	up	1.77219	3.12896e-06	4.02343e-05	up	1.39882	0.000294056	0.00154547		0.119795	0.883703	0.918956		-0.156545	0.878106	0.914047		0.23786	0.435439	0.521363		0.134751	0.75938	0.809429
YJL037W	chrX	376662	377336	+	674	g2	IRC18|OSW6|YJL037W|-|protein-coding	spore wall assembly		0.173065	0.251312	0.456957		0.162151	0.234785	0.396952		0.725305	9.19846e-08	1.00931e-06		0.718567	4.75762e-07	5.999e-06		0.968332	2.55094e-06	3.39475e-05	up	1.03516	8.62543e-08	1.52713e-06		-0.525726	0.0026051	0.00461641		-0.198607	0.249721	0.304022		0.0511692	0.787802	0.84195		-0.21771	0.173173	0.232473
YJL038C	chrX	375115	375774	-	659	g2	LOH1|OSW4|YJL038C|-|protein-coding	spore wall assembly		0.0226399	0.801273	0.904162		0.15128	0.496526	0.657579		0.996008	1.39046e-08	1.92294e-07	up	1.1315	6.24089e-12	2.37075e-10	up	1.00569	2.77843e-14	2.31613e-12		0.959741	5.82653e-11	2.28568e-09		-0.136641	0.174299	0.221969		-0.256859	0.012214	0.0190957		-0.388809	0.0299869	0.0511021		-0.322694	0.0890869	0.129311
YJL047C-A	chrX	349044	349178	-	134	g2	YJL047C-A|-|YJL047C-A|-|protein-coding	Uncharacterized orf, telomere proximal		-0.104367	0.644456	0.808141		-0.258701	0.448743	0.614921		0.712877	0.00572473	0.0158853		0.56228	0.0663896	0.133045		0.936966	0.00274651	0.01126	up	1.14557	0.000397604	0.00199034		0.555904	0.00930362	0.0151288		0.570167	0.00641744	0.0104981		0.944462	0.0113848	0.021327	up	1.12565	0.00281919	0.00572035
YJL077C	chrX	294666	295061	-	395	g2	ICS3|-|YJL077C|-|protein-coding	involved in copper homeostasis		-0.126287	0.229395	0.42951		-0.181091	0.0196002	0.0597464		0.739004	5.10791e-13	2.09984e-11		0.689946	5.10617e-18	6.52069e-16		0.878109	7.87405e-13	4.92292e-11	up	1.07016	9.73066e-18	1.57847e-15		0.156431	0.10277	0.138167		0.224663	0.0297635	0.0436668		0.407119	7.51672e-05	0.000219219		0.527174	7.17192e-06	2.19734e-05
YJL077W-A	chrX	294799	294885	+	86	g2	YJL077W-A|-|YJL077W-A|-|protein-coding	uncharacterized orf		-0.377209	0.0122737	0.0546489		-0.194843	0.111698	0.232458		0.640186	1.10556e-06	8.90678e-06		0.827721	2.95147e-09	6.65967e-08		0.800549	3.38365e-07	5.95563e-06	up	1.10618	3.01533e-12	1.64527e-10		0.225621	0.18073	0.229236		0.386897	0.0146863	0.0226483		0.35516	0.0109353	0.0205297		0.494433	0.000281074	0.000676425
YJL088W	chrX	268799	269815	+	1016	g2	ARG3|-|YJL088W|-|protein-coding	arginine biosynthesis		0.8167	2.95474e-05	0.000445587		-0.391181	0.151329	0.28926	up	2.29419	1.07734e-20	2.30935e-18	up	1.08603	8.93207e-06	7.6151e-05	up	1.59003	1.80528e-08	4.55265e-07	up	2.07269	2.85299e-11	1.20589e-09	down	-1.2665	1.76174e-12	7.79793e-12		-0.963288	6.66586e-10	2.42036e-09		-0.465443	0.159164	0.222175		-0.281596	0.414165	0.492493
YJL133C-A	chrX	159623	159847	-	224	g2	YJL133C-A|-|YJL133C-A|-|protein-coding	uncharacterized orf		-0.0240009	0.881973	0.951231		0.167782	0.526858	0.682538	up	1.47752	6.6238e-10	1.27016e-08	up	1.67073	1.01383e-15	8.69291e-14		0.694612	0.000828942	0.00429276		0.779488	1.19691e-05	0.000105645		0.188624	0.23086	0.28546		0.597111	0.00197558	0.00346507		-0.38277	0.0814955	0.124272		-0.709108	0.00150737	0.00320483
YJL160C	chrX	117962	118825	-	863	g2	PIR5|-|YJL160C|-|protein-coding	uncharacterized orf		0.121481	0.269557	0.478379		-0.727303	0.0785722	0.178836	up	1.72797	8.21822e-07	6.86989e-06		0.878151	0.00136545	0.00554871	up	1.2124	0.000223127	0.00147189	up	1.52705	6.72725e-05	0.000455208	down	-1.02472	5.20615e-13	2.4092e-12		-0.874331	1.54133e-12	7.30733e-12		-0.544533	0.167119	0.231704		-0.378573	0.381128	0.459126
YJL213W	chrX	32163	33158	+	995	g2	YJL213W|-|YJL213W|-|protein-coding	unknown function		-0.445827	0.0647979	0.183711		-0.493592	0.0004637	0.00261326	up	1.21151	6.05753e-08	7.05967e-07	up	1.17127	2.50109e-11	8.83031e-10	up	1.47866	4.08901e-33	4.90844e-30	up	1.53204	6.7823e-30	5.08842e-27	down	-1.24942	2.42758e-12	1.06275e-11	down	-1.04744	1.9849e-10	7.54965e-10		-0.744304	1.39753e-07	6.67253e-07		-0.897548	1.09933e-10	6.24234e-10
YJL217W	chrX	23133	23729	+	596	g2	REE1|-|YJL217W|-|protein-coding	induced by calcium and copper deficiency		-0.188174	0.3429	0.556841		0.234078	0.179223	0.327457		0.635706	0.00304064	0.0093017	up	1.06482	1.30439e-11	4.74482e-10		0.61136	0.000110101	0.000811823		0.750673	1.59225e-06	1.87386e-05		0.342386	0.0203429	0.0312912		0.459274	0.00172981	0.00305902		0.00153407	0.993521	1		0.0161948	0.920631	0.944875
YJL218W	chrX	21973	22563	+	590	g2	YJL218W|-|YJL218W|-|protein-coding	uncharacterized orf		0.120723	0.551429	0.739262		0.118899	0.718337	0.836202	up	1.12388	6.86819e-05	0.000352936	up	1.13056	2.26137e-05	0.000170941		0.788728	0.00581492	0.0202796		0.803717	0.00402471	0.0133166		0.551257	0.00206647	0.00371679		0.652471	1.72332e-05	3.92836e-05		0.308079	0.380402	0.465195		0.207586	0.531991	0.607498
YJL219W	chrX	19497	21200	+	1703	g2	HXT9|-|YJL219W|-|protein-coding	putative hexose transporter		0.234117	0.227331	0.427456		0.419967	0.0219207	0.0651005		0.709515	0.000458724	0.00186157		0.902572	1.31172e-07	2.01871e-06	up	1.00458	7.48551e-06	8.33545e-05		0.85621	0.0020248	0.00763371		-0.413404	0.0471361	0.0676335		0.0524096	0.794113	0.841651		0.151386	0.498485	0.583332		-0.472695	0.037197	0.0591878
YJL225C	chrX	466	6130	-	5664	g2	YJL225C|-|YJL225C|-|protein-coding	telomere proximal		0.300762	0.400281	0.610755		0.372431	0.264978	0.429257	up	1.22204	0.000137789	0.000650165	up	1.30312	0.000472076	0.00225769	up	1.59231	0.000347443	0.00214102	up	1.52529	3.26072e-05	0.000244941	down	-1.17323	0.00120396	0.0022372	down	-1.17774	0.00853859	0.0136809		-0.89037	0.0138186	0.0254337		-0.968378	0.00922835	0.0169229
YJR109C	chrX	629585	632941	-	3356	g2	CPA2|-|YJR109C|-|protein-coding	arginine biosynthesis Carbamyl Phosphate synthetase A		-0.095403	0.41639	0.625895		-0.439492	0.0127213	0.0417458	up	1.22554	1.21193e-15	8.87075e-14		0.884127	4.94452e-09	1.06414e-07		0.904606	6.87006e-07	1.09665e-05	up	1.04887	4.042e-09	9.9166e-08		-0.939468	8.19289e-19	6.03359e-18		-0.854059	1.15052e-13	6.03619e-13		-0.839235	4.23295e-05	0.000129878		-0.78112	0.000204344	0.000501421
YJR130C	chrX	665218	667137	-	1919	g2	STR2|-|YJR130C|-|protein-coding	Cystathionine gamma-synthase		-0.273949	0.000129596	0.00154242		-0.450172	0.00915597	0.0320994	up	1.08003	5.15648e-15	3.25781e-13		0.907158	1.31575e-11	4.7573e-10	up	1.12183	5.73241e-13	3.66021e-11	up	1.18692	4.70435e-12	2.29557e-10		-0.140111	0.0247594	0.0374605		-0.0576845	0.438348	0.501231		0.151964	0.414671	0.500877		0.134126	0.516356	0.593369
YJR146W	chrX	703885	704238	+	353	g2	YJR146W|-|YJR146W|-|protein-coding	uncharacterized orf		-0.238566	0.0920182	0.233134		-0.100878	0.0990566	0.214093	up	1.13617	1.54949e-20	3.20692e-18	up	1.28055	1.55046e-49	3.10195e-46	up	1.47024	3.75513e-53	2.25383e-49	up	1.51604	5.75417e-44	8.63412e-41		-0.719123	2.04409e-08	6.36671e-08		-0.568945	9.17364e-07	2.39496e-06		-0.382457	5.02879e-08	2.57313e-07		-0.492652	2.91962e-11	1.78994e-10
YJR152W	chrX	719666	721297	+	1631	g2	DAL5|UREP1|YJR152W|-|protein-coding	Allantoate permease		-0.242478	0.00865169	0.0425635		-0.639983	0.111627	0.232458	up	1.32696	7.70942e-05	0.00039048		0.938378	0.00019351	0.00104353		0.627806	7.37812e-05	0.00057362		0.862829	9.90542e-09	2.20194e-07		-0.51011	3.67293e-08	1.1162e-07		-0.425637	1.23211e-05	2.86078e-05		-0.738413	0.00789425	0.0152107		-0.597504	0.0293336	0.0478233
YJR155W	chrX	727405	728271	+	866	g2	AAD10|-|YJR155W|-|protein-coding	aryl-alcohol dehydrogenase		-0.0964015	0.377647	0.589735		-0.360228	0.010753	0.0365249	up	1.02283	5.79295e-10	1.1144e-08		0.761738	9.34161e-22	1.86894e-19		0.91963	2.92474e-16	3.51085e-14	up	1.15522	3.35846e-20	8.39896e-18		-0.838365	8.44058e-16	4.85718e-15		-0.558041	2.4161e-09	8.34374e-09		-0.405221	2.47045e-05	7.95475e-05		-0.453159	1.8711e-05	5.3708e-05
YJR159W	chrX	736044	737117	+	1073	g2	SOR1|SDH1|YJR159W|-|protein-coding	sorbitol dehydrogenase telomere proxmal		0.315818	0.215554	0.41163		0.428659	0.0858551	0.191207		0.230122	0.41364	0.531734		0.348265	0.14917	0.251352	up	1.45659	1.11175e-05	0.000117081	up	1.25521	3.57008e-05	0.000265522	down	-1.16113	5.33963e-05	0.00011883		-0.411034	0.113039	0.148492		0.699009	0.0229607	0.0403544		-0.263107	0.316909	0.391941
YKL107W	chrXI	236141	237070	+	929	g2	YKL107W|-|YKL107W|-|protein-coding	NADH-dependent aldehyde reductase		-0.134804	0.174442	0.358945		-0.478243	9.75566e-05	0.000689676		0.756526	5.06892e-09	8.04859e-08		0.415309	1.88367e-05	0.000145693		0.755724	1.39357e-05	0.000140575	up	1.13425	4.43319e-10	1.39309e-08		-0.071828	0.702149	0.759333		0.596072	0.00072206	0.0013409		0.932088	3.03285e-20	7.3105e-19		0.637667	2.68464e-10	1.42975e-09
YKL121W	chrXI	214142	216700	+	2558	g2	DGR2|-|YKL121W|-|protein-coding	uncharacterized orf		-0.208862	0.110885	0.263995		-0.583022	2.66884e-06	3.01562e-05		0.874821	1.22171e-09	2.19542e-08		0.505181	8.44954e-06	7.23454e-05		0.962808	1.26461e-05	0.000130416	up	1.17953	3.11905e-12	1.68653e-10		-0.604793	1.74191e-11	7.0977e-11		-0.559075	1.00638e-10	3.94274e-10		-0.107577	0.637829	0.711703		0.0635865	0.729615	0.784091
YKL218C	chrXI	17359	18339	-	980	g2	SRY1|-|YKL218C|-|protein-coding	3-hydroxyaspartate dehydratase		-0.345558	0.03391	0.115183		-0.59547	0.0575327	0.140102	up	1.18969	4.35671e-06	3.06553e-05		0.943019	0.000158721	0.000876149	up	1.25097	0.000352539	0.00216386	up	1.53847	2.25738e-06	2.53723e-05		0.0459379	0.703795	0.760564		0.161082	0.163889	0.207524		0.462013	0.251532	0.328194		0.638728	0.0977702	0.140488
YKL224C	chrXI	1810	2181	-	371	g2	PAU16|-|YKL224C|-|protein-coding	telomere proximal		-1.48085	0.500968	0.695877		-0.0165786	1	1		-0.554028	1	1		0.916341	1	1		2.14081	0.127712	0.227432	up	3.37322	0.00692288	0.0208172		0	1	1		0	1	1		1.36319	0.381705	0.466502	up	2.61612	0.0302735	0.049175
YKR032W	chrXI	506517	506831	+	314	g2	YKR032W|-|YKR032W|-|protein-coding	uncharacterized orf		-1.0079	0.139037	0.307934		0.348392	0.414613	0.585236		0.523656	0.335322	0.453902	up	1.88609	0.000415169	0.00202919		1.3924	0.0266279	0.0656348		0.516959	0.422372	0.54722		0.542396	0.461198	0.528528		0.0403928	1	1		-0.43738	0.398094	0.483774		-0.820108	0.100187	0.143275
YKR034W	chrXI	506898	507707	+	809	g2	DAL80|UGA43|YKR034W|-|protein-coding	nitrogen control		-0.577828	0.0023008	0.0151752		-0.432138	0.33377	0.504352	up	2.06072	7.89576e-07	6.65188e-06	up	2.21522	5.47367e-14	3.31848e-12	up	2.16056	7.43218e-10	2.54903e-08	up	1.94208	8.17501e-10	2.46565e-08		0.190052	0.324623	0.388202		-0.0091008	1	1		-0.0627471	0.873495	0.91146		-0.0950381	0.792082	0.836837
YKR069W	chrXI	571612	573393	+	1781	g2	MET1|MET20|YKR069W|-|protein-coding	S-adenosyl-L-methionine uroporphyrinogen III transmethylase		-0.190571	0.0761872	0.206632		-0.510259	0.049559	0.124745	up	1.2119	1.53658e-07	1.59836e-06		0.893214	1.84711e-07	2.69741e-06		0.907787	0.000396734	0.00239076	up	1.01338	0.000143983	0.000851196		-0.321717	0.00093061	0.00175535		-0.268542	0.000651019	0.00121764		-0.259717	0.372292	0.45742		-0.204373	0.496165	0.573681
YKR106W	chrXI	661442	663289	+	1847	g2	GEX2|-|YKR106W|-|protein-coding	proton/glutathione antiporter telomere proximal		0.0694564	0.711797	0.848671		0.20146	0.500863	0.661352		0.727674	0.00273	0.00851634		0.865785	0.000561397	0.00261811	up	1.22434	0.000139715	0.000991219	up	1.1001	6.98228e-05	0.000468242		-0.294307	0.107824	0.14452		0.114758	0.558288	0.621217		0.471643	0.17916	0.245956		-0.0747974	0.815534	0.856632
YLL046C	chrXII	46714	47463	-	749	g2	RNP1|-|YLL046C|-|protein-coding	ribonucleoprotein		0.400628	0.0576689	0.169302		-0.270797	0.0845297	0.18898	up	1.13473	1.77059e-10	3.79538e-09		0.467885	0.0107258	0.0306117		0.896249	5.06126e-06	6.08226e-05		0.875227	2.13299e-06	2.42466e-05		-0.277644	0.196739	0.247553		-0.383799	0.0872189	0.117453		0.0395496	0.808568	0.857728		0.119819	0.483249	0.561018
YLL057C	chrXII	25756	26994	-	1238	g2	JLP1|-|YLL057C|-|protein-coding	iron dependent sulfonate		-0.0288842	0.743613	0.868321		-0.110175	0.0675443	0.159481		0.901818	2.80957e-34	2.81051e-31		0.825466	8.56171e-30	6.42342e-27	up	1.1362	2.75181e-28	2.06454e-25	up	1.1983	5.70539e-27	2.85365e-24		-0.511956	1.19413e-05	2.85544e-05		-0.18787	0.0624772	0.0864626		0.119121	0.129754	0.186044		-0.149213	0.0309129	0.0501186
YLL066C	chrXII	6120	9836	-	3716	g2	YLL066C|-|YLL066C|-|protein-coding	telomere proximal		0.565986	0.000181363	0.00201582		0.262492	0.520152	0.676333	up	1.30946	1.41931e-05	8.79124e-05	up	1.01634	0.00155659	0.0061872	up	1.18149	0.00353243	0.0136261		0.970784	0.0047801	0.0153588		-0.202804	0.284998	0.345987		-0.487328	0.0785218	0.106795		-0.32753	0.432213	0.518621		-0.265297	0.525874	0.601658
YLR013W	chrXII	171339	171764	+	425	g2	GAT3|-|YLR013W|-|protein-coding	spore wall assembly		0.611505	0.392875	0.604159		-0.380218	0.491216	0.653529	up	1.62723	0.00278166	0.00864157		0.641967	0.243249	0.366553		0.785438	0.282591	0.415427		1.50332	0.0620045	0.124507		-1.56468	0.0379043	0.0552591		-0.556512	0.510737	0.574053		-0.407825	0.524088	0.606084		-0.693458	0.231189	0.299309
YLR035C-A	chrXII	215440	218907	-	3467	g2	YLR035C-A|-|YLR035C-A|-|protein-coding	TY gag / pol		0.262083	0.0687716	0.192237		0.0207849	0.946483	0.982503	up	1.09864	5.77893e-06	3.95949e-05		0.859786	0.000329157	0.00164633	up	1.0005	1.30336e-05	0.000133951		0.935661	5.73155e-05	0.000395416		-0.582199	4.80931e-05	0.000107546		-0.626857	3.29076e-06	8.12469e-06		-0.492375	0.0899554	0.13535		-0.512096	0.0812902	0.119562
YLR152C	chrXII	442958	444688	-	1730	g2	YLR152C|-|YLR152C|-|protein-coding	uncharacterized orf		-0.47568	1.65189e-09	1.07768e-07		-0.450013	0.00339068	0.0138914		0.731052	2.91332e-08	3.66578e-07		0.760996	2.13603e-10	6.19346e-09	up	1.03176	1.50682e-08	3.84848e-07	up	1.1806	4.34622e-09	1.05185e-07		-0.0898096	0.384571	0.450029		0.0244821	0.784086	0.833678		0.288606	0.138575	0.197232		0.323711	0.123558	0.17249
YLR157C-B	chrXII	476333	481601	-	5268	g2	YLR157C-B|-|YLR157C-B|-|protein-coding	TY gag / pol		-0.476527	0.419063	0.628114		0.267978	0.490486	0.652995		0.448717	0.352962	0.471297	up	1.19887	0.00664131	0.0204521		0.719631	0.133344	0.234907		-0.00119723	1	1		0.760809	0.160177	0.206085		0.499267	0.412161	0.475181		0.0233321	1	1		-0.444838	0.26313	0.334315
YLR205C	chrXII	552724	553677	-	953	g2	HMX1|-|YLR205C|-|protein-coding	heme oxygenase		-0.433469	3.16547e-05	0.000471444		-0.118055	0.113711	0.235355		0.731678	8.71066e-15	5.22814e-13	up	1.05163	2.01711e-37	2.42134e-34	up	2.34212	2.24038e-08	5.48847e-07	up	1.85487	2.38711e-08	4.94049e-07		0.0304704	0.818349	0.864285		0.817077	0.000252139	0.000499451	up	2.10473	5.75326e-09	3.46697e-08		0.814399	0.00745046	0.0139264
YLR227W-A	chrXII	593438	594760	+	1322	g2	YLR227W-A|-|YLR227W-A|-|protein-coding	Ty gag / pol		0.349369	0.520198	0.711538		0.00995577	1	1		0.955548	0.0343895	0.0712143		0.62128	0.145486	0.246807		0.921078	0.0409758	0.0922494	up	1.25292	0.00859775	0.0247975		-0.629256	0.291455	0.353111		-0.114681	1	1		0.185996	0.643077	0.716627		-0.00104986	1	1
YLR228C	chrXII	600019	602463	-	2444	g2	ECM22|-|YLR228C|-|protein-coding	regulates sterol syntehsis genes	down	-1.00245	1.12601e-17	3.07196e-15	down	-1.04532	5.76698e-13	2.42052e-11		0.253474	0.0270764	0.0584158		0.215064	0.147527	0.249496		0.510457	0.00145204	0.00678099		0.360527	0.0114064	0.0312179		0.316218	0.00750993	0.0123933		0.0732151	0.521159	0.584235		0.362869	0.0510772	0.0820571		0.45435	0.00844959	0.0155996
YML039W	chrXIII	196628	201896	+	5268	g2	YML039W|-|YML039W|-|protein-coding	TY gag / pol		-0.375567	0.793334	0.899084		0.0296747	1	1		1.2817	0.0279946	0.0600084	up	1.69357	0.00469366	0.0153773		-0.199503	0.728438	0.822903		0.738085	0.27584	0.394847		0.409209	0.586577	0.651246	up	1.50696	0.0191818	0.0290291		-0.377273	0.527162	0.608936		-0.537272	0.329429	0.405032
YML040W	chrXIII	196628	197950	+	1322	g2	YML040W|-|YML040W|-|protein-coding	TY gag / pol		-1.54112	0.221433	0.419123		0.493225	0.511695	0.669689		0.578661	0.585802	0.690492	up	2.62368	0.00383179	0.0130082		0.661582	0.34367	0.478919	up	2.34213	0.0132122	0.0351739		0.121392	1	1		1.92485	0.127815	0.16569		0.0224861	1	1		-0.0714854	1	1
YML054C	chrXIII	165533	167308	-	1775	g2	CYB2|FCB2|YML054C|-|protein-coding	cytochrome B2		0.10687	0.377641	0.589735		0.174336	0.0223961	0.0662827		0.368221	0.00017851	0.000819124		0.44138	2.16242e-05	0.000164081	up	1.0272	2.16926e-10	8.34611e-09	up	1.04666	1.96105e-13	1.3225e-11		-0.809371	4.97282e-09	1.63994e-08		-0.480296	0.000110255	0.000229457		0.101847	0.482925	0.568209		-0.216043	0.0419841	0.066052
YML058W-A	chrXIII	158760	158966	+	206	g2	HUG1|-|YML058W-A|-|protein-coding	induced by DNA replication stress		0.0656162	0.770325	0.884879		-0.0756089	0.881233	0.943482	up	1.61998	2.76874e-05	0.000158417	up	1.487	7.26501e-05	0.0004528	up	1.4757	0.000352591	0.00216386	up	1.60976	9.58728e-05	0.00061281	up	1.07278	2.10661e-09	7.23749e-09	up	1.1861	1.6106e-13	8.31912e-13	up	1.16769	0.0247769	0.0431672	up	1.17722	0.0216758	0.0365239
YML116W	chrXIII	38196	39824	+	1628	g2	ATR1|SNQ1|YML116W|-|protein-coding	multidrug eflux pump induced by DNA replication stress		-0.167188	0.00879232	0.0428688		-0.408275	0.130669	0.26073	up	1.232	4.13615e-09	6.72769e-08		0.991877	2.91123e-07	3.97119e-06		0.844955	0.00209995	0.00913989	up	1.33787	1.16819e-09	3.35477e-08		-0.31408	0.0336817	0.0496092		0.522983	0.0248563	0.0369094		0.371722	0.121843	0.176558		0.0265497	0.915587	0.940824
YMR050C	chrXIII	373057	378325	-	5268	g2	YMR050C|-|YMR050C|-|protein-coding	TY gag / pol		0.305454	0.0139677	0.0597963		0.144714	0.570917	0.721399	up	1.00953	9.69868e-08	1.06032e-06		0.853126	0.000157564	0.000873906	up	1.00141	5.85944e-08	1.32212e-06		0.837164	5.91321e-07	8.23459e-06		-0.330221	0.00976979	0.0158353		-0.331554	0.00754216	0.0121819		-0.187904	0.463053	0.548066		-0.352486	0.155328	0.211448
YMR082C	chrXIII	431769	432125	-	356	g2	YMR082C|-|YMR082C|-|protein-coding	uncharacterized orf		-0.198485	0.859238	0.936812		-0.514876	0.410487	0.580989		0.305193	0.632681	0.731244		-0.00543008	1	1	up	3.15871	0.000108076	0.00079886	up	2.68713	0.00229527	0.00845166	down	-2.65398	0.00207143	0.0037246	down	-2.64445	0.00204753	0.00358183		0.553768	0.317403	0.399549		0.0730774	1	1
YMR094W	chrXIII	455825	457261	+	1436	g2	CTF13|-|YMR094W|-|protein-coding	centromere binding		0.108205	0.199947	0.392312		-0.100049	0.729826	0.844173	up	1.47109	3.98736e-12	1.27299e-10	up	1.2652	3.25675e-08	5.90544e-07	up	2.07507	1.84624e-09	5.83218e-08	up	2.12289	4.3154e-10	1.37043e-08		-0.48679	1.78777e-06	4.66125e-06		-0.664147	1.01258e-09	3.61325e-09		0.137689	0.716329	0.780292		0.369578	0.334939	0.411105
YMR095C	chrXIII	457285	457959	-	674	g2	SNO1|-|YMR095C|-|protein-coding	induced in stationary phase		-0.150142	0.351345	0.565203		-0.0647566	0.852319	0.925067	up	2.0721	1.45775e-13	6.99951e-12	up	2.16057	8.12778e-14	4.82999e-12	up	2.5724	1.77808e-11	8.40319e-10	up	2.62125	1.86177e-13	1.26982e-11		-0.313681	0.0136651	0.0216634		-0.41547	0.00226316	0.00393041		-0.0109801	0.979732	0.994647		0.145995	0.725332	0.780467
YMR096W	chrXIII	458408	459301	+	893	g2	SNZ1|-|YMR096W|-|protein-coding	induced in stationary phase		-0.0814247	0.543412	0.733264		0.0317301	0.929545	0.973646	up	2.11204	6.42107e-14	3.26604e-12	up	2.2271	1.46874e-14	9.90491e-13	up	2.24738	4.27563e-10	1.53666e-08	up	2.47367	1.78519e-14	1.44793e-12		-0.203641	0.0469729	0.0674155		-0.139518	0.193639	0.241877		-0.126083	0.764988	0.822595		0.0413653	0.917581	0.942227
YMR102C	chrXIII	469848	472352	-	2504	g2	YMR102C|-|YMR102C|-|protein-coding	sterol binding protein		-0.32347	0.0114603	0.0522629		0.210104	0.451962	0.618626		0.534637	0.000506412	0.00202632	up	1.0711	7.23606e-05	0.000451679		0.0893621	0.743333	0.834234		0.509745	0.0106783	0.0295351		-0.413264	0.0220719	0.0337432		0.301652	0.252355	0.306917		-0.686441	0.0142459	0.0261161		-0.985263	0.0005522	0.00126791
YMR122C	chrXIII	510701	511075	-	374	g2	YMR122C|-|YMR122C|-|protein-coding	TY gag / pol		-0.360509	0.0323805	0.11151		-0.0747825	0.502637	0.662433		0.816068	8.34815e-09	1.25578e-07	up	1.10742	6.00138e-17	6.31935e-15	up	1.01807	4.16675e-08	9.846e-07	up	1.09613	1.39207e-13	9.82966e-12		-0.408668	0.012528	0.0199769		-0.114833	0.463214	0.527054		-0.206669	0.216051	0.28842		-0.430793	0.000390465	0.000915458
YMR195W	chrXIII	654034	654417	+	383	g2	ICY1|-|YMR195W|-|protein-coding	induced by amino acid starvation		-0.178022	0.0466245	0.14507		-0.230057	0.23492	0.397069	up	1.24024	3.04948e-13	1.33598e-11	up	1.19258	7.3179e-18	9.15042e-16		0.590262	0.000727273	0.00386976		0.958275	4.96849e-13	3.01221e-11		-0.264333	0.0170561	0.0265691		0.250463	0.105658	0.139713		-0.355315	0.0254135	0.0441738		-0.507478	0.000957497	0.00210278
YMR251W	chrXIII	772915	774015	+	1100	g2	GTO3|-|YMR251W|-|protein-coding	glutathione transferase omega like		-0.148217	0.536187	0.727462		0.14768	0.19981	0.35439		0.83483	4.25899e-09	6.90878e-08	up	1.13585	2.61154e-07	3.62834e-06		0.963298	0.0140672	0.0402053	up	1.34257	7.17335e-05	0.000479448		-0.130912	0.675223	0.733651	up	1.25152	0.000387911	0.000747429	up	1.07534	0.000219239	0.000585331		0.0600732	0.811274	0.853509
YMR321C	chrXIII	917579	917896	-	317	g2	YMR321C|-|YMR321C|-|protein-coding	uncharacterized orf, telomere proximal		-0.386238	0.0311721	0.108867		-0.242429	0.38144	0.554383		0.72407	0.00107057	0.00380435		0.870847	0.000521831	0.00246423		0.783543	0.0112936	0.0338532	up	1.04352	0.000379877	0.00191599		-0.229461	0.218863	0.272601		-0.385556	0.0552699	0.0772723		-0.477554	0.148454	0.20916		-0.0618384	0.861542	0.894632
YMR322C	chrXIII	918366	919079	-	713	g2	SNO4|HSP34|YMR322C|-|protein-coding	cysteine protease involved in diauxic shift		0.463213	0.0936336	0.236272		0.260201	0.412315	0.583109	up	1.52447	4.242e-07	3.84869e-06	up	1.32964	1.30506e-06	1.43989e-05	up	2.45133	1.06957e-08	2.91799e-07	up	1.8932	1.56156e-07	2.61801e-06		-0.926949	0.00255153	0.00452684	down	-1.00081	0.00102933	0.00188183		0.118841	0.74803	0.808222		-0.3751	0.220075	0.287066
YMR323W	chrXIII	920088	921401	+	1313	g2	ERR3|-|YMR323W|-|protein-coding	telomere proximal		-0.0406747	0.888765	0.955191		0.305602	0.497245	0.658241	up	1.72362	1.94689e-08	2.5458e-07	up	2.08088	3.76811e-06	3.55042e-05	up	2.7955	5.99504e-08	1.33763e-06	up	2.86495	4.47513e-08	8.58139e-07	down	-1.27907	0.000404512	0.000799698		-0.750636	0.0239267	0.035679		-0.036764	0.952068	0.973643		-0.511345	0.315863	0.390888
YMR325W	chrXIII	922641	923015	+	374	g2	PAU19|-|YMR325W|-|protein-coding	telomere proximal		-0.785982	0.343348	0.557419		-0.227655	0.645889	0.783948	up	2.10589	7.79061e-06	5.20704e-05	up	2.67183	4.6268e-05	0.000313432	up	2.07603	9.30973e-05	0.000702856	up	1.94277	0.000354637	0.00180426		1.10724	0.102822	0.138186		1.22452	0.0694733	0.0954185		0.641795	0.241554	0.317036		0.386854	0.506096	0.583366
YNL034W	chrXIV	570477	572315	+	1838	g2	YNL034W|-|YNL034W|-|protein-coding	required for sporulation		-0.192564	0.170179	0.353675		-0.319121	0.0589339	0.142944		0.962353	1.72753e-09	2.98809e-08		0.839676	4.72289e-08	8.21646e-07	up	1.10206	1.17839e-07	2.38138e-06	up	1.05874	2.57358e-09	6.68686e-08		-0.605323	0.000203864	0.000419614		-0.660705	6.35527e-05	0.000136571		-0.405624	0.0282217	0.0484377		-0.395541	0.0198529	0.0337651
YNL036W	chrXIV	559814	560479	+	665	g2	NCE103|NCE3|YNL036W|-|protein-coding	carbonic anhydrase		-0.338611	7.7132e-08	2.69155e-06		0.0139506	0.876577	0.941015		0.6807	4.30626e-14	2.28727e-12	up	1.03885	2.38659e-57	1.43243e-53		0.69992	0.0473145	0.103643	up	1.32409	8.85004e-08	1.56229e-06	down	-1.01182	2.32414e-07	6.57994e-07		0.186238	0.533487	0.597164		-0.156395	0.432927	0.519135		-0.740061	1.78642e-06	5.9271e-06
YNL042W-B	chrXIV	547113	547370	+	257	g2	YNL042W-B|-|YNL042W-B|-|protein-coding	uncharacterized orf		0.132852	0.644681	0.808141		0.352152	0.2128	0.37096		0.911646	0.00358754	0.010734	up	1.13953	1.93806e-07	2.80295e-06	up	1.10324	3.23688e-06	4.14238e-05		0.87983	0.00100181	0.00425537		-0.27075	0.335086	0.399203		-0.0833921	0.81177	0.857336		-0.122952	0.544491	0.624863		-0.539487	0.0112468	0.0202287
YNL104C	chrXIV	424895	426754	-	1859	g2	LEU4|-|YNL104C|-|protein-coding	leucine synthesis		-0.41531	0.000536679	0.00468871		-0.370012	0.00835972	0.0296368		0.821398	4.76489e-10	9.34603e-09		0.872027	1.00099e-10	3.23009e-09		0.986534	2.22872e-06	3.04017e-05	up	1.05962	1.05163e-08	2.31204e-07		0.0624161	0.571992	0.637671		0.0213721	0.833547	0.875536		0.128892	0.562594	0.641835		0.243274	0.228268	0.296042
YNL142W	chrXIV	357453	358952	+	1499	g2	MEP2|-|YNL142W|-|protein-coding	pseudohyphal growth		-0.62812	2.78819e-05	0.000427998		-0.451739	0.0784463	0.178623		0.961323	1.29126e-05	8.09836e-05	up	1.14432	1.12038e-08	2.19755e-07		0.743591	9.25643e-05	0.000701478		0.68828	6.45441e-06	6.26851e-05		-0.157034	0.358794	0.423164		-0.280641	0.152332	0.194589		-0.686815	0.000429604	0.00108431		-0.625475	0.000656013	0.00148357
YNL269W	chrXIV	137699	138094	+	395	g2	BSC4|-|YNL269W|-|protein-coding	bypass of stop codon		0.0172146	1	1		-0.216288	0.414214	0.584967		0.817906	0.000313477	0.00133061		0.588899	0.0289714	0.0687841	up	1.24511	0.000221145	0.00146179		0.782934	0.0254601	0.0606637		-0.459772	0.12026	0.159725		-0.790562	0.00735797	0.0119004		-0.136458	0.697757	0.763943		-0.276987	0.443465	0.521898
YNL279W	chrXIV	110917	112902	+	1985	g2	PRM1|-|YNL279W|-|protein-coding	mating gene		0.13674	0.310745	0.524618		0.00711386	0.984204	1	up	1.15442	2.77985e-06	2.04629e-05	up	1.03195	0.00011243	0.000651358		0.787893	6.03611e-05	0.000496965	up	1.01994	2.09426e-06	2.39424e-05		-0.676232	4.05611e-06	1.0131e-05		-0.619564	8.7875e-06	2.0724e-05		-0.870154	0.00348383	0.00727555		-0.703086	0.021407	0.0361216
YNL284C-A	chrXIV	100910	102232	-	1322	g2	YNL284C-A|-|YNL284C-A|-|protein-coding	TY gag / pol		0.00202399	0.99096	1		-0.151012	0.440914	0.608779	up	1.49414	2.05912e-19	3.53109e-17	up	1.34487	1.03057e-14	7.27701e-13	up	1.45906	1.49666e-31	1.49715e-28	up	1.65072	7.38221e-53	1.47693e-49		-0.532705	2.58126e-06	6.62649e-06		-0.296679	0.00773282	0.0124697		-0.187599	0.294163	0.374378		-0.235325	0.168953	0.227265
YNL284C-B	chrXIV	96964	102232	-	5268	g2	YNL284C-B|-|YNL284C-B|-|protein-coding	TY gag / pol		0.0746669	0.615929	0.788791		-0.079653	0.683597	0.812085	up	1.64977	1.11827e-23	3.94816e-21	up	1.49953	1.30641e-14	8.9103e-13	up	1.57374	7.60525e-20	1.69062e-17	up	1.62416	6.38209e-27	2.94656e-24		-0.340467	0.0141205	0.0223264		-0.292189	0.0249125	0.0369745		-0.224341	0.300929	0.381613		-0.22352	0.263296	0.334456
YNL332W	chrXIV	14832	15854	+	1022	g2	THI12|-|YNL332W|-|protein-coding	telomere proximal		0.357451	0.167992	0.350343		0.307339	0.269225	0.433331	up	1.13287	2.99779e-06	2.17566e-05	up	1.08845	0.000179492	0.000976712	up	1.3934	2.42917e-07	4.45868e-06	up	1.38249	6.42241e-06	6.24754e-05		-0.389604	0.176265	0.224188		-0.316928	0.202752	0.252211		-0.0178802	0.95825	0.977966		-0.107102	0.730716	0.784993
YNR014W	chrXIV	652465	653103	+	638	g2	YNR014W|-|YNR014W|-|protein-coding	uncharacterized orf, heat inducible		-0.303504	0.00972891	0.046098		0.418715	0.0147512	0.0472448		0.324273	0.0297131	0.0629632	up	1.05448	2.14733e-13	1.1611e-11		0.919856	0.00231316	0.00983259		0.687358	0.00028427	0.00149887		-0.635276	3.73534e-06	9.4002e-06		0.0437876	0.827604	0.870994		-0.0950919	0.721649	0.784095	down	-1.01665	9.28641e-08	3.62399e-07
YNR056C	chrXIV	731618	733303	-	1685	g2	BIO5|-|YNR056C|-|protein-coding	biotin transporter		-0.541568	2.18814e-06	4.84622e-05		-0.532685	0.00426305	0.0168224	up	1.33966	1.47422e-12	5.17443e-11	up	1.35131	2.15689e-28	1.17688e-25	up	1.3791	2.76761e-14	2.31613e-12	up	1.42579	1.33183e-29	7.99362e-27		-0.288996	0.0234144	0.0355824		0.178692	0.238049	0.291467		0.203527	0.188762	0.25743		-0.222656	0.0703122	0.104926
YNR058W	chrXIV	734291	735733	+	1442	g2	BIO3|-|YNR058W|-|protein-coding	biotin biosynthesis	down	-1.13092	0.000586177	0.00504045		-0.803279	0.000174245	0.00115178		0.509856	0.163227	0.255259		0.843692	5.80557e-10	1.54182e-08	up	1.33658	5.30981e-09	1.5104e-07	up	1.51453	3.60171e-10	1.18777e-08		-0.521129	0.000229201	0.00046839		-0.424049	0.00148859	0.00265829		0.0628359	0.777976	0.83308		0.144814	0.539411	0.613868
YNR072W	chrXIV	772657	774351	+	1694	g2	HXT17|HLT4|YNR072W|-|protein-coding	hexose transporter		-0.181617	0.080003	0.213034		-0.497531	0.0131512	0.0428988	up	1.40699	6.12289e-15	3.79502e-13	up	1.0933	1.44038e-12	6.17513e-11	up	1.03732	2.01441e-13	1.47445e-11	up	1.0358	4.07634e-12	2.09113e-10		-0.954546	9.68187e-14	4.72828e-13		-0.834511	1.44818e-11	6.1997e-11		-0.894277	4.22087e-08	2.18582e-07	down	-1.01916	2.13771e-09	1.01427e-08
YNR073C	chrXIV	774792	776300	-	1508	g2	MAN2|-|YNR073C|-|protein-coding	mannitol dehydrogenase, telomere proximal		-0.424807	0.021066	0.0821562		-0.477527	0.0226515	0.0669725		0.460892	0.0226927	0.0504263		0.411834	0.0369946	0.0835684	up	1.26558	1.24117e-06	1.80897e-05		0.983292	1.84417e-05	0.00015039		-0.725985	0.000161835	0.000337504		-0.444421	0.017269	0.0263134		0.403552	0.114868	0.16791		-0.16911	0.480918	0.558743
YNR075C-A	chrXIV	781511	781603	-	92	g2	YNR075C-A|-|YNR075C-A|-|protein-coding	uncharacterized orf, telomere proximal		-0.204797	0.609872	0.783654		-0.498826	0.149863	0.287033		0.843305	0.0257407	0.0559768		0.558726	0.124064	0.218303		0.843317	0.0243852	0.0616174	up	1.05458	0.00700394	0.0210282		-0.636479	0.13833	0.181041		-0.650489	0.116267	0.152465		-0.370173	0.258285	0.336056		-0.151697	0.64762	0.713737
YOL015W	chrXV	297078	298838	+	1760	g2	IRC10|-|YOL015W|-|protein-coding	involved in meiosis		-0.492516	6.20382e-09	3.26626e-07		-0.115798	0.550464	0.704753		0.629561	1.59737e-07	1.64449e-06	up	1.01178	9.31644e-09	1.8891e-07		0.14387	0.367107	0.501792		0.606194	0.000645032	0.00296893		0.292342	0.0620908	0.0873375		0.805482	3.49005e-08	1.06385e-07		-0.067835	0.716878	0.780464		-0.126355	0.511734	0.588847
YOL058W	chrXV	219211	220473	+	1262	g2	ARG1|ARG10|YOL058W|-|protein-coding	arginine biosynthesis		-0.228356	0.228721	0.429031		-0.586841	0.0595895	0.1441	up	1.20415	1.16742e-06	9.31759e-06		0.847841	0.0020095	0.00768706	up	1.24281	0.00183039	0.00813776	up	1.31454	1.33173e-05	0.000114513		-0.0749336	0.642074	0.702722		-0.206281	0.294141	0.352311		0.180931	0.675561	0.745628		0.389296	0.295943	0.369744
YOL118C	chrXV	96608	96916	-	308	g2	YOL118C|-|YOL118C|-|protein-coding	uncharacterized orf		-0.645809	0.000406056	0.00376103		-0.748696	1.43623e-10	3.9183e-09	up	1.48554	7.93635e-19	1.13414e-16	up	1.38896	1.2123e-23	3.16356e-21	up	1.65208	1.08118e-18	1.85406e-16	up	2.02766	1.4962e-31	1.4967e-28		0.20019	0.141124	0.184256		0.706438	2.68266e-05	5.99009e-05		0.963815	1.554e-09	1.01162e-08		0.832469	1.99027e-06	6.57437e-06
YOL119C	chrXV	94856	96361	-	1505	g2	MCH4|-|YOL119C|-|protein-coding	monocarboxylate permease		-0.164716	0.192623	0.383966		-0.314947	0.0461979	0.118042	up	1.2986	1.66345e-16	1.49015e-14	up	1.15231	3.32896e-17	3.76989e-15	up	1.24282	1.22565e-10	5.03859e-09	up	1.6246	4.98918e-22	1.57606e-19		-0.671124	1.13302e-07	3.30438e-07		-0.0161707	0.929648	0.956583		0.0696181	0.637045	0.711225		-0.205757	0.232763	0.300828
YOL140W	chrXV	58759	60030	+	1271	g2	ARG8|-|YOL140W|-|protein-coding	arginine biosynthesis		0.0367317	0.646703	0.809105		-0.749857	0.0020894	0.00931767	up	1.12401	6.21338e-08	7.19936e-07		0.338088	0.0313434	0.0733422	up	1.26241	0.000629733	0.00345948	up	1.36454	4.12819e-05	0.000302287		-0.713349	3.89782e-25	4.60526e-24		-0.804955	4.93259e-30	9.28069e-29		0.112194	0.77086	0.826935		0.312394	0.383061	0.460933
YOL155C	chrXV	28703	31606	-	2903	g2	HPF1|-|YOL155C|-|protein-coding	haze protective factor		0.164492	0.203032	0.39655		0.533775	0.000550636	0.00303761		0.739998	3.31116e-08	4.10859e-07	up	1.11638	1.16678e-13	6.54487e-12		0.472563	0.00280267	0.0114236		0.567628	0.00315538	0.0109408		0.527903	0.00013501	0.000284926		0.658969	9.19421e-07	2.39899e-06		0.0102122	0.952754	0.974179		-0.0364065	0.852768	0.887692
YOL157C	chrXV	22525	24294	-	1769	g2	IMA2|-|YOL157C|-|protein-coding	isomaltase		-0.216078	0.0796976	0.212583		0.074708	0.572846	0.722316		0.10943	0.366531	0.485848		0.405536	0.00402192	0.0135693	up	1.1397	2.24612e-26	1.12344e-23	up	1.15211	1.04557e-17	1.65145e-15		-0.434716	0.00791609	0.0130135		-0.143529	0.314082	0.373735		0.587333	1.48898e-07	7.0647e-07		0.30352	0.0097742	0.0178096
YOL158C	chrXV	19491	21311	-	1820	g2	ENB1|ARN4|YOL158C|-|protein-coding	expressed under iron starvation		-0.470338	0.055624	0.165685		-0.408062	0.00459748	0.0179415	up	1.23308	3.18622e-07	3.04034e-06	up	1.3003	1.00286e-16	1.0032e-14	up	1.75441	3.50527e-14	2.84306e-12	up	1.471	1.20355e-29	7.99362e-27		-0.135503	0.30692	0.369165		0.099719	0.438003	0.500933		0.551598	0.0219685	0.0388151		0.0244182	0.870554	0.901988
YOL162W	chrXV	10119	10766	+	647	g2	YOL162W|-|YOL162W|-|protein-coding	uncharacterized orf telomere proximal		-0.0283226	0.928682	0.977427		0.194729	0.175263	0.322135	up	1.02221	1.07649e-10	2.393e-09	up	1.25013	1.98072e-15	1.58511e-13	up	1.45295	1.86728e-15	1.96621e-13	up	1.53477	2.00586e-18	3.54094e-16		-0.0918044	0.617412	0.681071		0.228012	0.21345	0.264259		0.42835	0.00869747	0.0165932		0.181323	0.250917	0.321452
YOL163W	chrXV	9597	10106	+	509	g2	YOL163W|-|YOL163W|-|protein-coding	telomere proximal		-0.107257	0.46491	0.667235		0.30966	0.0333231	0.091285		0.96073	4.15237e-13	1.75511e-11	up	1.38267	3.72729e-19	6.04626e-17	up	1.24892	4.49849e-12	2.43243e-10	up	1.58565	5.32461e-17	7.43216e-15		-0.242106	0.148984	0.193216		0.263863	0.0803678	0.109182		0.127173	0.484498	0.569629		-0.0525439	0.768971	0.817625
YOL164W-A	chrXV	4130	4312	+	182	g2	YOL164W-A|-|YOL164W-A|-|protein-coding	telomere proximal		0.262144	0.382058	0.593655		0.113355	0.660189	0.794875	up	1.13688	2.00083e-05	0.000118666		0.993358	5.04695e-05	0.000336202	up	1.71606	1.42439e-10	5.64912e-09	up	1.4101	5.61297e-07	7.88564e-06		-0.34686	0.309392	0.371692		-0.412795	0.213637	0.264436		0.308341	0.151598	0.21274		0.0624044	0.850769	0.886513
YOL165C	chrXV	1647	2078	-	431	g2	AAD15|-|YOL165C|-|protein-coding	aryl alcohol dehydrogenase telomere proximal		-0.188481	0.862924	0.939636		0.0861371	0.806064	0.897322	up	2.07724	1.15861e-07	1.24623e-06	up	2.35943	1.22456e-10	3.84808e-09	up	2.34191	2.48711e-11	1.15718e-09	up	2.87283	1.83074e-10	6.38843e-09		-0.759961	0.296209	0.358076		0.574785	0.351234	0.412383		0.564815	0.0273713	0.0471805		-0.238552	0.423484	0.501629
YOR100C	chrXV	513295	514278	-	983	g2	CRC1|-|YOR100C|-|protein-coding	mitochondrial acyl carnitine antiporter		-0.279379	0.269954	0.478801		-0.351726	0.392037	0.56427	up	1.11144	0.00453887	0.0130481	up	1.04393	0.000299085	0.00151742	up	1.83753	0.000674244	0.00365236		0.594751	0.0476521	0.100849		-0.233251	0.400595	0.466415		-0.156116	0.606482	0.667052		0.639894	0.217531	0.290138		-0.692707	0.0242405	0.0403023
YOR142W-B	chrXV	595112	600380	+	5268	g2	YOR142W-B|-|YOR142W-B|-|protein-coding	TY gag / pol		0.304837	0.0792259	0.21209		0.0223662	0.897556	0.953404	up	1.05333	1.89529e-10	4.03387e-09		0.775706	4.23366e-05	0.000290737		0.879294	0.000300497	0.00190452		0.440771	0.0227682	0.0553707		0.099269	0.602565	0.666408		-0.34723	0.077052	0.104987		-0.251717	0.276188	0.355115		-0.244379	0.216801	0.283494
YOR192C	chrXV	698768	700567	-	1799	g2	THI72|-|YOR192C|-|protein-coding	transporter of thiamine		-0.123641	0.111607	0.265294		-0.356608	0.00115109	0.00566763		0.949441	2.09193e-17	2.28286e-15		0.719488	1.62374e-17	1.91092e-15	up	1.01478	1.0646e-17	1.52137e-15		0.964558	6.0114e-15	5.91482e-13		-0.929365	1.30728e-19	1.02299e-18		-0.711944	4.34797e-10	1.60298e-09		-0.421644	1.76932e-06	7.00493e-06		-0.694355	8.24893e-11	4.76058e-10
YOR303W	chrXV	882899	884134	+	1235	g2	CPA1|-|YOR303W|-|protein-coding	synthesis of an arginine precursor		0.105979	0.0389883	0.127317		-0.106727	0.395921	0.568139		0.914939	1.77214e-21	4.43183e-19		0.705442	2.18032e-12	9.02502e-11	up	1.15939	1.11988e-11	5.55497e-10	up	1.28802	3.35031e-17	4.78775e-15		-0.820693	5.09877e-34	1.07003e-32		-0.487458	0.000417421	0.00080146		-0.0385621	0.780856	0.835484		-0.244566	0.15214	0.207627
YOR316C	chrXV	906236	907555	-	1319	g2	COT1|-|YOR316C|-|protein-coding	vacuolar zinc transporter		-0.61877	1.59183e-08	7.46417e-07		-0.308148	0.00477478	0.0185011		0.565424	2.38903e-05	0.000139349		0.881124	3.96991e-26	1.48921e-23	up	1.09994	3.22693e-17	4.21044e-15		0.851399	7.66982e-17	1.00074e-14		-0.0761409	0.2273	0.281754		-0.0731671	0.258144	0.313006		0.141278	0.302842	0.383715		-0.115431	0.308301	0.38311
YOR365C	chrXV	1023461	1025572	-	2111	g2	YOR365C|-|YOR365C|-|protein-coding	sphingolipid biosynthesis		-0.522377	2.21221e-08	9.66551e-07		-0.48777	6.98328e-06	6.97399e-05		0.584199	2.65653e-07	2.58419e-06		0.622905	2.09799e-11	7.45096e-10	up	1.06489	2.66976e-14	2.28913e-12	up	1.18898	7.38364e-15	6.92447e-13		-0.0347885	0.708574	0.765178		0.0905162	0.310978	0.370335		0.526069	0.000137616	0.000381383		0.523763	0.000803184	0.00179009
YOR391C	chrXV	1078545	1079258	-	713	g2	HSP33|-|YOR391C|-|protein-coding	cysteine protease involved in diauxic shift		0.136089	0.519878	0.711424		0.19897	0.234536	0.396643		0.588914	0.000587881	0.00229519		0.654787	0.000458688	0.0022042	up	1.022	6.69349e-05	0.000533898		0.848394	1.05076e-05	9.44107e-05		-0.559752	0.00580602	0.00973944		-0.327065	0.107876	0.142208		0.0395649	0.892871	0.926524		-0.377067	0.0351535	0.0563244
YPL033C	chrXVI	487362	488207	-	845	g2	SRL4|-|YPL033C|-|protein-coding	involved in dNTP production		-0.0975211	0.571991	0.754857		-0.799778	0.253973	0.417629	up	2.06527	0.000260469	0.00113285	up	1.35961	0.00706059	0.0215443	up	2.26819	0.000620977	0.00341936	up	2.39714	0.000287459	0.00151345		-0.546121	0.00784111	0.0129079		-0.591454	0.00262172	0.00451135		0.306767	0.685751	0.7541		0.495924	0.511155	0.588294
YPL058C	chrXVI	445842	450377	-	4535	g2	PDR12|-|YPL058C|-|protein-coding	plasma membrane ATPase		0.156817	0.308618	0.522812		-0.1359	0.548347	0.702793		0.914822	1.52289e-05	9.26078e-05		0.622355	0.000467112	0.0022393		0.277105	0.433228	0.565637	up	1.08357	0.00220611	0.00816846		-0.232761	0.360992	0.425506		0.718268	0.0291096	0.0427491		0.369189	0.100117	0.148923		0.212992	0.471175	0.549551
YPL111W	chrXVI	339944	340945	+	1001	g2	CAR1|LPH15|YPL111W|-|protein-coding	catabolism of arginine		-0.769208	3.24403e-12	3.35701e-10		-0.345432	0.00288014	0.0121224		0.195443	0.123339	0.203263		0.625758	5.39979e-11	1.85197e-09	up	1.12453	3.91337e-15	3.91467e-13		0.789373	9.35741e-09	2.10349e-07		0.132193	0.300381	0.362535		-0.069471	0.529501	0.592923		0.424607	0.00128527	0.00292538		0.286417	0.00883594	0.0162579
YPL230W	chrXVI	115312	116487	+	1175	g2	USV1|NSF1|YPL230W|-|protein-coding	putative transcription factor		-0.377918	0.0560096	0.166097		0.437599	0.00174602	0.00813002		0.240632	0.213961	0.317476	up	1.06506	4.54607e-13	2.21834e-11	up	1.30819	1.54671e-05	0.000153952	up	1.16676	9.74846e-11	3.67989e-09		-0.230575	0.074273	0.102882		0.538224	0.0019947	0.00349552		0.779277	0.00612488	0.0121125		-0.142608	0.444461	0.522864
YPL250C	chrXVI	74309	74719	-	410	g2	ATG41|ICY2|YPL250C|-|protein-coding	autophagasome biogenesis, GCN4 induced		-0.0162043	0.916431	0.971679		-0.537628	0.141226	0.276104	up	2.17165	8.84272e-17	8.42444e-15	up	1.65272	1.90644e-07	2.77134e-06		0.19405	0.587253	0.705926	up	1.2217	0.000205124	0.0011474		0.391604	0.173896	0.22155	up	1.65573	3.70862e-06	9.07424e-06		0.193646	0.544986	0.625072		-0.0426179	0.902039	0.928985
YPL264C	chrXVI	43283	44344	-	1061	g2	YPL264C|-|YPL264C|-|protein-coding	binds to hsp82		0.197324	0.0636966	0.181102		-0.351841	0.0260465	0.0748712	up	1.224	2.15486e-17	2.30955e-15		0.676166	2.32324e-07	3.2887e-06		0.870537	7.65551e-09	2.12724e-07	up	1.13608	2.44885e-15	2.57859e-13		-0.814125	6.20045e-16	3.59566e-15		-0.545732	3.1899e-07	8.78651e-07		-0.355703	0.0302904	0.0515753		-0.361146	0.0301885	0.0490767
YPL280W	chrXVI	11887	12600	+	713	g2	HSP32|-|YPL280W|-|protein-coding	telomere proximal		0.240989	0.21522	0.411123		0.264657	0.156843	0.296646		0.322791	0.0927054	0.16114		0.351256	0.0529725	0.11128	up	1.08608	0.000179813	0.0012292		0.754309	0.000577921	0.00271202		-0.589788	0.00883911	0.0144125		-0.53004	0.0102394	0.016207		0.204941	0.442215	0.528312		-0.197226	0.279915	0.352729
YPR001W	chrXVI	556377	557837	+	1460	g2	CIT3|-|YPR001W|-|protein-coding	mitochondrial citrate synthase		-0.304279	0.00377074	0.0224301		-0.467235	0.11169	0.232458	up	1.02555	3.83338e-05	0.000211276		0.86299	2.06845e-05	0.000157949		0.556261	0.00332163	0.0130389		0.573125	2.03779e-05	0.000162644		-0.393704	0.00268446	0.00474165		-0.112116	0.481909	0.545225		-0.421296	0.0603545	0.0953534		-0.694382	0.000635188	0.00144027
YPR002W	chrXVI	558385	559935	+	1550	g2	PDH1|-|YPR002W|-|protein-coding	pyruvate dehydrogenase		-0.463227	0.00678558	0.0356006		-0.0236356	0.966096	0.995281	up	1.16429	0.00508292	0.0143633	up	1.60221	0.00014997	0.000839663		0.769147	0.143196	0.247434	up	1.17165	0.00865469	0.0249258		-0.401796	0.0619512	0.0871897		0.4147	0.228249	0.280842		-0.418367	0.461674	0.546865		-0.850221	0.127306	0.177078
YPR007C	chrXVI	569336	571378	-	2042	g2	REC8|SPO69|YPR007C|-|protein-coding	meiosis		0.330151	0.0328515	0.112671		0.0159006	0.916086	0.965979	up	1.10308	7.59426e-18	9.30219e-16		0.793007	8.38243e-10	2.15006e-08	up	1.02744	3.67501e-06	4.63294e-05	up	1.16956	2.07077e-11	9.2065e-10		-0.700959	1.81554e-05	4.24829e-05		-0.239976	0.206162	0.256082		-0.00649627	0.97808	0.993474		-0.336158	0.0140697	0.0248299
YPR014C	chrXVI	587189	587518	-	329	g2	YPR014C|-|YPR014C|-|protein-coding	uncharacterized orf		0.0242332	0.855258	0.935103		-0.158896	0.410765	0.581191		0.867266	2.37166e-08	3.06783e-07		0.691112	1.95614e-05	0.000149755		0.845736	0.000226301	0.00148371	up	1.17503	2.00047e-08	4.19819e-07		-0.950121	7.59599e-10	2.70892e-09		-0.620075	1.81524e-05	4.13319e-05		-0.467289	0.0411941	0.0675538		-0.47861	0.0173657	0.0299337
YPR078C	chrXVI	697147	698265	-	1118	g2	YPR078C|-|YPR078C|-|protein-coding	uncharacterized orf		0.232661	0.0638156	0.181355		0.0003181	1	1		0.619066	1.1133e-08	1.5967e-07		0.39148	0.000131726	0.000750115		0.974771	1.10468e-08	2.98662e-07	up	1.1654	1.90847e-15	2.04547e-13		-0.416331	0.00346944	0.00603408		-0.0418316	0.837996	0.87931		0.538894	1.24279e-08	7.07707e-08		0.349208	0.00203284	0.0042233
YPR108W-A	chrXVI	744175	744387	+	212	g2	YPR108W-A|-|YPR108W-A|-|protein-coding	dubious ORF		-0.599543	0.353432	0.566163		-0.352372	0.616335	0.758172		0.154932	0.871322	0.922341		0.40697	0.564479	0.682103		1.07081	0.0289362	0.0699013		1.33719	0.048056	0.101561		-0.763638	0.461251	0.528528		0.468307	0.551146	0.614537	up	1.13658	0.0144095	0.0263677		0.171622	0.859881	0.893371
YPR158W-B	chrXVI	844709	849980	+	5271	g2	YPR158W-B|-|YPR158W-B|-|protein-coding	TY gag / pol		0.240276	0.129886	0.293267		0.0610403	0.786043	0.882757	up	1.00797	2.58966e-07	2.52734e-06		0.833332	2.49859e-05	0.000185601		0.656874	0.000145951	0.00102696		0.700457	1.31414e-05	0.000113652		-0.316918	0.0829375	0.113989		-0.277079	0.0598221	0.0830947		-0.457683	0.0331334	0.0558928		-0.459543	0.0130811	0.0232286
YPR167C	chrXVI	876847	877632	-	785	g2	MET16|-|YPR167C|-|protein-coding	methionine metabolism		-0.473166	0.00724395	0.0372883		-0.685941	0.00744357	0.0269622		0.95673	8.45804e-05	0.000423749		0.747782	0.00018122	0.000983439		0.885526	0.000453305	0.00266477	up	1.14587	3.30893e-05	0.000247943		0.358956	0.0234151	0.0355824		0.567054	8.28553e-05	0.000174981		0.699054	0.0139059	0.0255551		0.75374	0.0124889	0.0222825
								COLOR KEY	number genes
								induced in all 4 Dsup conditions	55
								induced in 3 Dsup conditions	41
								induced in 1 or 2 Dsup conditions	45
								induced in Dsup ONLY after both peroxides	29
								induced in Dsup ONLY after 4mM peroxide	16
								induced in Dsup ONLY after 8mM peroxide	30
								induced in NO dsup conditions	4
									220
								220 total group genes in Group 2
								53 are telomere proximal
								17 are Ty element encoded Gag / Pol genes
								45 are uncharacterized ORFs

## Sheet: Group 3
								Column 1				Column 2				Column 3				Column 4				Column 5				Column 6				Column 7				Column 8				Column 9				Column 10
Annotation								EV: 0mM / T0				Dsup: 0mM / T0				Dsup / EV: T0				Dsup / EV: 0mM				Dsup / EV: 4mM				Dsup / EV: 8mM				EV: 8mM / 0mM				EV: 4mM / 0 mM				Dsup: 4mM / 0mM				Dsup: 8mM / 0mM
Transcript/RepeatID (cmd=analyzeRepeats.pl rna sacCer3 -d EV_T0_br1t1 EV_T0_br1t2 EV_T0_br1t3 EV_T0_br2t1 EV_T0_br2t2 EV_T0_br2t3 EV_T0_br3t1 EV_T0_br3t2 EV_T0_br3t3 Dsup_T0_br1tr1 Dsup_T0_br1tr2 Dsup_T0_br1tr3 Dsup_T0_br2tr1 Dsup_T0_br2tr2 Dsup_T0_br2tr3 Dsup_T0_br3tr1 Dsup_T0_br3tr2 Dsup_T0_br3tr3 -count genes -strand both -condenseGenes) (cmd=getDiffExpression.pl analyzeRepeats_rawCounts_out.t…	chr	start	end	strand	Length	Cluster/Group#	Annotation/Divergence	2_Signif	Log2 Fold Change	p-value	adj. p-value	3_Signif	Log2 Fold Change	p-value	adj. p-value	1_Signif	Log2 Fold Change	p-value	adj. p-value	4_Signif	Log2 Fold Change	p-value	adj. p-value	9_Signif	Log2 Fold Change	p-value	adj. p-value	10_Signif	Log2 Fold Change	p-value	adj. p-value	6_Signif	Log2 Fold Change	p-value	adj. p-value	5_Signif	Log2 Fold Change	p-value	adj. p-value	7_Signif	Log2 Fold Change	p-value	adj. p-value	8_Signif	Log2 Fold Change	p-value	adj. p-value
Q0160	chrM	61022	61729	+	707	g3	SCEI|-|Q0160|-|protein-coding		-0.0199876	1	1		-0.292056	0.827756	0.910422		-0.796432	0.161831	0.253407		-1.0657	0.068255	0.135921		0.119521	1	1		-0.749359	0.373911	0.49805		-0.44894	0.487556	0.55433	down	-1.54823	0.0255708	0.0378766		-0.37578	0.794303	0.847201		-0.155634	1	1
YAL032C	chrI	83335	84474	-	1139	g3	PRP45|FUN20|YAL032C|-|protein-coding		-0.11295	0.0315468	0.109638		-0.111848	0.0270596	0.0771917		-0.172166	0.00113779	0.00400999		-0.16655	0.00136875	0.00555835		0.224414	0.0901144	0.173133		0.227392	0.00546423	0.0171171	down	-1.03458	3.09358e-44	1.16048e-42		-0.870039	9.5703e-24	1.10676e-22		-0.482538	7.35339e-06	2.60077e-05		-0.651331	1.78432e-29	6.99968e-28
YAL040C	chrI	65778	67520	-	1742	g3	CLN3|DAF1|FUN10|WHI1|YAL040C|-|protein-coding		0.0636342	0.323416	0.536375		0.463694	5.59298e-05	0.000427087		-0.471021	2.26237e-14	1.26904e-12		-0.0657237	0.576793	0.692798		0.17827	0.243925	0.37328		0.000648701	0.99918	1	down	-1.79064	1.05201e-53	6.78942e-52	down	-1.94579	1.46124e-46	6.74644e-45	down	-1.7065	1.23824e-32	8.74343e-31	down	-1.73549	1.76957e-35	1.2208e-33
YBL013W	chrII	202056	203261	+	1205	g3	FMT1|-|YBL013W|-|protein-coding		0.122601	0.339954	0.554157		0.245932	0.212905	0.37096		0.0236312	0.890558	0.936353		0.152981	0.398518	0.536422		0.295917	0.134547	0.236333		0.141861	0.598538	0.707589	down	-1.29328	1.3282e-16	8.16787e-16	down	-1.14553	6.35863e-10	2.32144e-09	down	-1.00765	9.98137e-08	4.88647e-07	down	-1.31834	1.19731e-06	4.04858e-06
YBL014C	chrII	199064	201748	-	2684	g3	RRN6|-|YBL014C|-|protein-coding		0.072807	0.443685	0.648878		-0.0942254	0.184709	0.334352		0.157108	0.104092	0.176785		-0.00648849	0.918713	0.95931		0.249651	0.00422881	0.015755		0.127406	0.107125	0.189218	down	-1.15781	4.07744e-61	3.82387e-59	down	-1.31385	2.15519e-79	3.15499e-77	down	-1.06195	6.544e-36	6.54618e-34	down	-1.03541	1.23169e-44	1.7192e-42
YBL042C	chrII	138341	140260	-	1919	g3	FUI1|-|YBL042C|-|protein-coding		0.504059	3.82196e-05	0.000551429		0.387491	0.000211766	0.00134216		0.399555	0.00500586	0.0141903		0.288044	2.42e-05	0.000180433		0.270834	0.0763023	0.151745		0.183601	0.100843	0.180675	down	-1.19138	5.26334e-34	1.10072e-32	down	-1.51484	1.62298e-33	3.74659e-32	down	-1.53818	1.19051e-39	1.45825e-37	down	-1.30632	2.02314e-47	3.37302e-45
YBL054W	chrII	117589	119166	+	1577	g3	TOD6|PBF1|YBL054W|-|protein-coding		0.244298	0.0430509	0.13686		-0.0168531	0.850835	0.924084		0.36052	0.00407002	0.0119337		0.10209	0.200773	0.315952		0.169661	0.258236	0.388746		0.0313024	0.845058	0.905236	down	-1.17134	1.08539e-22	1.09488e-21	down	-1.55105	6.41159e-99	1.67314e-96	down	-1.49002	2.4813e-21	6.83155e-20	down	-1.2501	6.48782e-20	1.07867e-18
YBL074C	chrII	86722	87789	-	1067	g3	AAR2|-|YBL074C|-|protein-coding		0.213839	0.0283242	0.10205		0.0387758	0.795571	0.890031		-0.0939219	0.394083	0.512189		-0.264363	0.0453179	0.09855		0.255155	0.105464	0.19561		0.145954	0.379432	0.503615	down	-1.1458	4.09959e-20	3.35685e-19	down	-1.02213	4.80521e-18	3.66466e-17		-0.506896	0.00212585	0.00465248		-0.748758	5.81264e-06	1.80297e-05
YBL081W	chrII	71866	72972	+	1106	g3	YBL081W|-|YBL081W|-|protein-coding		0.0786319	0.338803	0.553333		0.0494808	0.688345	0.81456		0.251982	0.0070278	0.0190089		0.226525	0.0502389	0.106792		-0.0127637	0.935527	0.969895		-0.163294	0.243542	0.358094		-0.72065	2.76726e-17	1.79364e-16	down	-1.03016	4.03587e-39	1.30937e-37	down	-1.27565	4.10106e-13	4.28079e-12	down	-1.1178	1.24998e-11	7.9728e-11
YBL084C	chrII	67169	69445	-	2276	g3	CDC27|APC3|SNB1|YBL084C|-|protein-coding		0.0640409	0.27133	0.481099		0.0758791	0.453972	0.620005		0.05262	0.484337	0.600562		0.0685344	0.451366	0.584178		0.373396	0.0696112	0.14096		0.362385	0.000227136	0.001245	down	-1.16977	3.38339e-53	2.09352e-51		-0.604801	0.000143681	0.000294827		-0.303889	0.0543638	0.0868027		-0.887922	1.38916e-16	1.63484e-15
YBL085W	chrII	63876	66818	+	2942	g3	BOI1|BOB1|GIN7|YBL085W|-|protein-coding		-0.0283302	0.592323	0.770675		-0.0162234	0.801738	0.894243		-0.295101	3.24528e-07	3.09178e-06		-0.278655	2.2796e-06	2.28416e-05		-0.337905	0.0126917	0.0371046		-0.399847	0.0408253	0.0895073	down	-1.08825	3.533e-20	2.91278e-19	down	-1.05563	7.95498e-36	2.11264e-34	down	-1.11909	1.86833e-19	4.15323e-18	down	-1.22476	4.59326e-14	3.87202e-13
YBR005W	chrII	245906	246547	+	641	g3	RCR1|SSH6|YBR005W|-|protein-coding		0.188716	0.135496	0.30221		0.506572	0.0253041	0.0730871		0.0803848	0.561882	0.669928		0.404439	0.0625851	0.12681		-0.00348903	0.986288	1		0.170781	0.303629	0.424798	down	-1.08002	1.8397e-13	8.8335e-13		-0.75887	6.92701e-05	0.000148115	down	-1.17329	2.79796e-07	1.26934e-06	down	-1.32773	1.77605e-08	7.48687e-08
YBR021W	chrII	281443	283344	+	1901	g3	FUR4|-|YBR021W|-|protein-coding		0.0734395	0.444378	0.649259		-0.00610153	0.95159	0.985241		0.592369	2.14506e-10	4.54934e-09		0.516136	2.44864e-07	3.42582e-06		0.458511	0.00164551	0.00749914		0.250582	0.0556462	0.114174	down	-1.2051	1.33257e-36	3.19923e-35	down	-1.58711	2.4652e-38	7.70633e-37	down	-1.65134	8.8972e-35	7.52126e-33	down	-1.47916	6.62767e-26	1.94997e-24
YBR023C	chrII	284428	287925	-	3497	g3	CHS3|CAL1|CSD2|DIT101|KTI2|YBR023C|-|protein-coding		0.216555	0.000797614	0.00655791		0.0872291	0.227486	0.388645		0.0696427	0.378709	0.497493		-0.055732	0.268441	0.39616		0.12213	0.376988	0.511225		-0.010292	0.918619	0.953571	down	-1.00475	1.77874e-32	3.36783e-31	down	-1.31065	3.15768e-29	5.50942e-28	down	-1.13807	2.07995e-34	1.68701e-32		-0.969737	6.11629e-40	6.01803e-38
YBR028C	chrII	294425	296002	-	1577	g3	YPK3|-|YBR028C|-|protein-coding		0.190159	0.00248562	0.0162336		-0.307849	0.0188447	0.0577305		0.434499	0.000477341	0.0019254		-0.061656	0.453693	0.585431		0.0358639	0.83409	0.898619		-0.0770242	0.612214	0.721262		-0.800321	2.44237e-13	1.16342e-12	down	-1.20412	7.30916e-21	6.77e-20	down	-1.11273	9.26255e-16	1.34937e-14		-0.8238	1.24289e-09	6.05995e-09
YBR032W	chrII	301519	301821	+	302	g3	YBR032W|-|YBR032W|-|protein-coding		-0.11174	0.406367	0.616847		-0.0711721	0.43738	0.605564		0.0307822	0.812132	0.875748		0.0741728	0.447856	0.5817		-0.348787	0.0552729	0.117641		-0.231612	0.206658	0.317411	down	-1.41758	2.01365e-27	2.80416e-26	down	-1.3968	2.91591e-18	2.25532e-17	down	-1.82351	2.15115e-55	7.59483e-53	down	-1.735	6.41625e-39	5.58121e-37
YBR033W	chrII	301944	304703	+	2759	g3	EDS1|-|YBR033W|-|protein-coding		-0.128792	0.0646929	0.1835		-0.0588746	0.401887	0.573088		0.0647871	0.378223	0.497065		0.138596	0.0297194	0.0703375		0.0669971	0.644009	0.753772		0.157629	0.148736	0.243978	down	-1.16666	4.41583e-81	8.28243e-79	down	-1.06085	2.25205e-52	1.27517e-50	down	-1.13602	7.93566e-19	1.65958e-17	down	-1.1597	5.16789e-30	2.1245e-28
YBR034C	chrII	304930	305976	-	1046	g3	HMT1|HCP1|ODP1|RMT1|YBR034C|-|protein-coding		0.102755	0.179858	0.365687		0.0472167	0.510675	0.66911		-0.0270471	0.74594	0.826086		-0.0790446	0.218717	0.337639		-0.212083	0.145191	0.25036		-0.29427	0.092917	0.170703		-0.95145	1.70569e-15	9.63989e-15	down	-1.22471	8.36464e-66	8.50925e-64	down	-1.36402	4.54162e-21	1.21691e-19	down	-1.17387	3.00156e-15	2.9151e-14
YBR083W	chrII	409169	410629	+	1460	g3	TEC1|ROC1|YBR083W|-|protein-coding		0.286873	0.0706843	0.195776		0.26663	0.0695073	0.162771		0.0765732	0.653888	0.751129		0.064004	0.626045	0.737927		-0.0208752	0.910156	0.953279		-0.0138022	0.922527	0.956471		-0.839512	1.52175e-07	4.37849e-07	down	-1.04629	7.45053e-08	2.19632e-07	down	-1.13683	2.6193e-21	7.17856e-20		-0.931229	8.22585e-19	1.21009e-17
YBR105C	chrII	450881	451969	-	1088	g3	VID24|GID4|YBR105C|-|protein-coding		0.269552	0.000381491	0.00356652		0.310808	0.0565175	0.138344		0.620405	3.9983e-06	2.83327e-05		0.664316	9.9856e-08	1.59398e-06	up	1.13466	2.50245e-06	3.34515e-05	up	1.4321	3.07702e-11	1.26495e-09	down	-2.37163	7.27275e-48	3.16312e-46	down	-1.75823	3.41134e-14	1.89057e-13	down	-1.29287	7.62793e-18	1.41742e-16	down	-1.6115	8.07798e-17	9.81458e-16
YBR114W	chrII	467248	469620	+	2372	g3	RAD16|PSO5|YBR114W|-|protein-coding		0.363511	5.97176e-08	2.22624e-06		0.632377	1.76783e-20	2.16541e-18		-0.173182	0.0190355	0.0437242		0.100583	0.119058	0.211542		0.472613	0.0249956	0.0627976		0.429559	0.000981663	0.00418462	down	-1.60369	6.76479e-53	4.06023e-51	down	-1.09055	2.31484e-12	1.07954e-11		-0.721976	5.45957e-06	1.97324e-05	down	-1.28702	7.41437e-41	7.54255e-39
YBR132C	chrII	499652	501442	-	1790	g3	AGP2|-|YBR132C|-|protein-coding		-0.369211	0.0250683	0.0932797		0.322126	0.0904123	0.199505		-0.353789	0.0959823	0.165494		0.342428	0.0159136	0.0420394		0.646279	0.00474579	0.0172006		0.219787	0.0942529	0.172536	down	-1.22878	4.58527e-28	6.74529e-27		-0.829663	8.49188e-16	5.39347e-15		-0.52917	0.0314736	0.053393	down	-1.36484	4.25748e-18	5.86087e-17
YBR158W	chrII	556549	558198	+	1649	g3	AMN1|CST13|ICS4|YBR158W|-|protein-coding		0.111839	0.0899567	0.229656		0.237372	0.123223	0.249761		0.036377	0.757293	0.83369		0.168361	0.145652	0.24702		0.660012	0.00234915	0.00993621		0.643102	0.0001362	0.000818206	down	-1.78055	2.5848e-78	4.19297e-76	down	-1.94949	7.86816e-47	3.68943e-45	down	-1.46159	4.27418e-12	3.94065e-11	down	-1.32049	2.35683e-13	1.82055e-12
YBR172C	chrII	579150	581372	-	2222	g3	SMY2|-|YBR172C|-|protein-coding		0.169147	0.0221239	0.0852296		0.112542	0.150278	0.287525		-0.003787	0.96356	0.987077		-0.0568008	0.431758	0.56659		0.0587772	0.390661	0.524669		-0.0220113	0.777231	0.852511	down	-1.14583	4.03856e-65	4.17922e-63	down	-1.17757	1.11097e-83	2.02061e-81	down	-1.067	1.18262e-36	1.22381e-34	down	-1.12098	2.62825e-41	2.7675e-39
YBR182C	chrII	593506	594864	-	1358	g3	SMP1|-|YBR182C|-|protein-coding		0.529894	0.0118445	0.0534516		0.316107	0.180373	0.329258		0.0501124	0.746533	0.826086		-0.15973	0.5568	0.674861		-0.338456	0.0450487	0.0997046		-0.137019	0.486972	0.609455	down	-1.14108	2.62848e-06	6.74483e-06		-0.917863	8.68446e-05	0.000182892	down	-1.10267	1.24539e-06	5.05057e-06	down	-1.13148	2.08597e-06	6.8829e-06
YBR202W	chrII	625772	628309	+	2537	g3	MCM7|CDC47|YBR202W|-|protein-coding		0.124064	0.105276	0.255323		0.0955053	0.154877	0.294076		0.0453968	0.618079	0.719463		0.019261	0.6742	0.778632		0.103408	0.404701	0.538778		0.032366	0.706849	0.798515		-0.933965	1.9325e-40	5.88774e-39	down	-1.15465	1.90881e-37	5.67161e-36	down	-1.07599	3.02371e-29	1.71211e-27		-0.930693	4.4652e-45	6.38099e-43
YBR203W	chrII	629168	631942	+	2774	g3	COS111|-|YBR203W|-|protein-coding		-0.862746	8.18965e-26	7.02204e-23		-0.176458	0.105165	0.222881		-0.277212	0.00674042	0.018347		0.416246	3.91348e-06	3.68162e-05		0.769244	0.00138015	0.00649192		0.43818	0.0209846	0.0516187	down	-1.12405	4.68886e-26	5.94979e-25		-0.928612	8.49428e-18	6.34903e-17		-0.579651	0.0106796	0.0200999	down	-1.11552	1.4058e-10	7.81263e-10
YBR238C	chrII	695107	697302	-	2195	g3	YBR238C|-|YBR238C|-|protein-coding		-0.0534328	0.690335	0.836742		0.0229586	0.901236	0.955767		0.131936	0.424522	0.542164		0.212106	0.166941	0.275194		-0.396502	0.136875	0.239302		0.164751	0.358779	0.482823	down	-1.62669	3.52943e-29	5.60414e-28		-0.843113	0.00119731	0.00216846	down	-1.4577	5.25279e-17	8.78196e-16	down	-1.68864	6.83802e-19	1.02605e-17
YBR240C	chrII	700490	701842	-	1352	g3	THI2|PHO6|YBR240C|-|protein-coding		-0.251458	0.0190109	0.0757658		0.044546	0.749008	0.858256		-0.287567	0.0035434	0.0106178		0.0119382	0.942369	0.975694		0.418085	0.00945398	0.0294462		0.504468	0.000278554	0.00148216	down	-1.27703	1.85347e-21	1.69066e-20		-0.871182	3.34437e-09	1.14441e-08		-0.469693	0.00233273	0.00505232		-0.797138	6.22784e-08	2.47219e-07
YBR267W	chrII	739841	741022	+	1181	g3	REI1|-|YBR267W|-|protein-coding		0.231541	0.0514704	0.156735		-0.0380492	0.61564	0.757855		0.192407	0.118173	0.19604		-0.0736632	0.233465	0.355198		0.0788777	0.358856	0.494332		-0.0926634	0.46317	0.585868		-0.99248	5.55891e-24	6.12194e-23	down	-1.40717	1.2444e-99	3.39495e-97	down	-1.26032	1.14193e-45	2.53847e-43	down	-1.01993	3.78384e-23	8.22849e-22
YBR296C	chrII	796798	798522	-	1724	g3	PHO89|ITN1|YBR296C|-|protein-coding		-1.06081	0.101602	0.249312		-0.0969389	0.848161	0.922723		0.237513	0.685319	0.779326		1.21115	0.0350954	0.0802143		0.814449	0.115909	0.210749		0.0382623	0.940841	0.967436		-0.867704	0.147045	0.190908		-1.21217	0.0419977	0.0600453	down	-1.61608	0.00147161	0.00331431	down	-2.04717	3.55398e-05	9.7714e-05
YBR298C	chrII	802631	804475	-	1844	g3	MAL31|-|YBR298C|-|protein-coding		-0.824637	2.82089e-08	1.15966e-06		-0.329088	0.00396231	0.0158123		-0.45647	0.00553694	0.0154427		0.0484641	0.597601	0.709977	up	1.20827	1.04478e-05	0.000111184		0.848752	8.09015e-10	2.45238e-08	down	-1.68166	4.58741e-61	4.23594e-59	down	-1.18949	6.54055e-21	6.06745e-20		-0.0316339	0.899951	0.932098		-0.894003	7.15955e-14	5.9027e-13
YBR299W	chrII	805351	807105	+	1754	g3	MAL32|-|YBR299W|-|protein-coding		-0.649014	0.000442982	0.00405301		-0.368273	0.0364564	0.0980338		0.147955	0.370004	0.489155		0.435444	0.0283774	0.067722	up	1.14574	1.43586e-09	4.60856e-08		0.860748	0.000119072	0.00073375		-0.90361	0.000141514	0.000297815		-0.966407	1.85768e-05	4.2234e-05		-0.259352	0.132789	0.190062		-0.489322	0.00794075	0.0147784
YCL025C	chrIII	76018	77919	-	1901	g3	AGP1|YCC5|YCL025C|-|protein-coding		-0.503228	6.30136e-08	2.27836e-06		-0.297357	0.012122	0.0401082		0.222861	0.061881	0.115309		0.432698	3.46752e-06	3.3035e-05		0.528322	0.000167096	0.00115543		0.458333	3.89438e-05	0.000287151	down	-1.17042	2.02855e-34	4.41136e-33	down	-1.16231	5.54403e-24	6.52457e-23	down	-1.07112	1.09628e-17	1.98189e-16	down	-1.15438	6.54192e-25	1.70716e-23
YCL036W	chrIII	59026	60726	+	1700	g3	GFD2|YCD6|YCL036W|-|protein-coding		0.601652	7.67528e-06	0.000145322		0.322351	0.00264568	0.0113343		0.209581	0.143414	0.229907		-0.0663199	0.464166	0.594521		0.101713	0.340498	0.475903		0.0906242	0.304079	0.42513	down	-1.78692	2.33243e-170	4.66641e-167	down	-2.13623	2.2122e-136	1.02136e-133	down	-1.97363	5.11538e-65	3.83782e-62	down	-1.64251	9.37106e-50	1.87484e-47
YCL048W-A	chrIII	41488	41727	+	239	g3	YCL048W-A|-|YCL048W-A|-|protein-coding	up	2.18674	5.01395e-07	1.41952e-05	up	2.20933	6.09631e-10	1.4349e-08		0.160548	0.615764	0.717494		0.185481	0.683817	0.78671		0.866169	0.000493094	0.0028294		0.319012	0.256376	0.372673	down	-2.00815	3.87067e-06	9.70416e-06	down	-1.94078	6.91514e-06	1.64963e-05	down	-1.27279	0.000193205	0.000519774	down	-1.88684	1.08388e-07	4.19435e-07
YCL054W	chrIII	31449	33974	+	2525	g3	SPB1|-|YCL054W|-|protein-coding		0.170638	0.157046	0.335203		-0.124021	0.0519119	0.129499		0.233829	0.0534184	0.10195		-0.0585288	0.304625	0.43835		-0.122282	0.457113	0.587577		-0.298025	0.0132151	0.0351739		-0.756752	1.68309e-16	1.0235e-15	down	-1.22392	8.11194e-40	2.68994e-38	down	-1.29453	4.03552e-18	7.7384e-17	down	-1.00506	4.62027e-24	1.11369e-22
YCL063W	chrIII	17290	18561	+	1271	g3	VAC17|YCL062W|YCL063W|-|protein-coding		-0.0113499	0.915317	0.971264		-0.182832	0.000414222	0.00237601		-0.0440477	0.634734	0.733227		-0.212006	0.00165265	0.00651295		-0.107284	0.472737	0.601902		-0.138113	0.252007	0.367301		-0.962083	3.22056e-18	2.25027e-17	down	-1.3022	2.98689e-30	5.6732e-29	down	-1.20433	1.11711e-29	6.70487e-28		-0.897708	1.36971e-28	4.77966e-27
YCR006C	chrIII	122530	123003	-	473	g3	YCR006C|-|YCR006C|-|protein-coding		-0.355823	0.00490624	0.0272659		-0.233771	0.118075	0.241873		0.240559	0.0813817	0.144684		0.368804	0.00915566	0.0267819		0.62432	0.00496714	0.0178306		0.474189	0.0291131	0.0679645	down	-1.31694	3.54827e-17	2.27773e-16	down	-1.03119	7.45076e-11	2.94983e-10		-0.778065	7.41784e-05	0.000216666	down	-1.22392	1.49892e-10	8.29175e-10
YCR057C	chrIII	220457	223228	-	2771	g3	PWP2|UTP1|YCR055C|YCR058C|YCR057C|-|protein-coding		0.154463	0.165681	0.347092		-0.123451	0.0835281	0.187555		0.287292	0.011051	0.027706		0.0124262	0.848991	0.910099		-0.187971	0.166074	0.277885		-0.232946	0.0386257	0.0857683		-0.610439	7.90246e-10	2.81153e-09		-0.911287	3.34781e-42	1.23273e-40	down	-1.11818	1.53359e-16	2.46113e-15		-0.865874	9.00437e-24	2.11938e-22
YCR065W	chrIII	229310	231004	+	1694	g3	HCM1|-|YCR065W|-|protein-coding		0.157625	0.23137	0.431401		-0.00404803	0.978279	1		0.132985	0.327982	0.44507		-0.0252499	0.854678	0.913911		0.346147	0.0343643	0.0799745		0.153217	0.364102	0.488095	down	-1.00785	4.30703e-20	3.51234e-19	down	-1.35428	2.49959e-19	2.08658e-18		-0.986912	2.29394e-10	1.65284e-09		-0.843865	6.83884e-06	2.09743e-05
YCR072C	chrIII	240805	242352	-	1547	g3	RSA4|-|YCR072C|-|protein-coding		0.292705	0.0184534	0.0743338		0.0335563	0.728107	0.842998		0.183968	0.160551	0.251797		-0.071825	0.388393	0.526572		-0.173917	0.253613	0.383519		-0.302676	0.0177347	0.044913		-0.832871	3.1207e-14	1.60501e-13	down	-1.27567	1.11872e-51	6.10412e-50	down	-1.38437	3.42933e-19	7.45754e-18	down	-1.07313	2.60852e-23	5.77725e-22
YCR079W	chrIII	252845	254173	+	1328	g3	PTC6|AUP1|PPP2|YCR079W|-|protein-coding		-0.137119	0.0569414	0.168025		0.122946	0.0371145	0.0994469		-0.138688	0.0489377	0.0951178		0.127472	0.0405134	0.0903274		0.646055	0.000266303	0.00171865		0.655761	1.09714e-09	3.16588e-08	down	-1.08305	6.68222e-38	1.77463e-36		-0.644554	3.01812e-10	1.13217e-09		-0.129158	0.403987	0.49034		-0.566619	4.42305e-11	2.64942e-10
YDL035C	chrIV	389172	392057	-	2885	g3	GPR1|-|YDL035C|-|protein-coding		-0.0393445	0.46066	0.663437		-0.138453	0.275326	0.439647		0.252765	0.0275218	0.0591641		0.156606	0.0609427	0.124244		0.618091	0.000104531	0.000776478		0.629375	2.6232e-09	6.7864e-08	down	-1.23071	7.73581e-40	2.28721e-38		-0.783637	1.78731e-10	6.82405e-10		-0.326281	0.013555	0.0249734		-0.76906	9.47381e-16	9.73661e-15
YDL037C	chrIV	384601	385587	-	986	g3	BSC1|-|YDL037C|-|protein-coding		-0.358339	0.0606796	0.175518		-0.0770767	0.682601	0.811281	down	-1.05433	1.99241e-05	0.000118283		-0.769282	2.09198e-15	1.65212e-13		-1.21808	0.0229422	0.0590023		-0.182952	0.711138	0.8017	down	-1.74269	3.4608e-06	8.7423e-06		-0.193803	0.677824	0.736477		-0.645214	0.0219052	0.0387147	down	-1.1742	0.000604358	0.00137684
YDL039C	chrIV	381985	384081	-	2096	g3	PRM7|YDL038C|YDL039C|-|protein-coding		-0.357836	0.0319357	0.110414		0.0778862	0.572543	0.722237	down	-1.0623	2.19842e-08	2.86223e-07		-0.622173	3.57066e-10	9.83077e-09	down	-1.25208	0.0140513	0.0401981		-0.452178	0.259873	0.376935	down	-1.59956	3.81764e-06	9.58723e-06		-0.229434	0.614947	0.67562		-0.862897	0.000468341	0.00117222	down	-1.44373	1.58035e-09	7.59428e-09
YDL042C	chrIV	376757	378445	-	1688	g3	SIR2|MAR1|YDL042C|-|protein-coding		0.187086	0.00833391	0.0415105		0.037617	0.611527	0.754602		-0.465365	1.46287e-08	2.00919e-07		-0.609875	8.62853e-25	2.72571e-22		-0.63353	2.41122e-06	3.259e-05		-0.794427	1.20936e-15	1.36954e-13		-0.611836	7.6534e-14	3.77141e-13	down	-1.00154	6.98592e-16	4.47965e-15	down	-1.02933	4.88546e-41	6.81919e-39		-0.807917	1.36509e-24	3.47171e-23
YDL048C	chrIV	366739	368211	-	1472	g3	STP4|-|YDL048C|-|protein-coding		-0.182008	0.222435	0.420888		0.220791	0.0211002	0.0634128	down	-1.25084	1.21814e-22	3.65565e-20		-0.839245	8.01717e-11	2.6439e-09		-0.634201	0.160993	0.271046		0.201359	0.612947	0.721759	down	-1.45594	8.59082e-05	0.000186212		-0.0662675	0.874349	0.910609		0.135006	0.533717	0.614969		-0.428953	0.03222	0.052013
YDL085W	chrIV	303211	304848	+	1637	g3	NDE2|NDH2|YDL085W|-|protein-coding		0.540105	0.00436365	0.0249197		0.710403	4.00087e-13	1.74009e-11		0.0658088	0.614296	0.716201		0.239868	0.164288	0.271573		0.911092	1.42827e-06	2.05575e-05		0.705247	7.95991e-08	1.42189e-06	down	-1.16651	1.73171e-08	5.43319e-08		-0.846234	4.33246e-05	9.46956e-05		-0.177936	0.243848	0.319558		-0.711165	3.04081e-15	2.94846e-14
YDL117W	chrIV	248581	251238	+	2657	g3	CYK3|-|YDL117W|-|protein-coding		0.167495	0.0182616	0.0737096		0.110251	0.0410346	0.107409		-0.00690757	0.930661	0.964243		-0.0608474	0.17315	0.282438		0.339764	2.72768e-06	3.58239e-05		0.159551	0.0240258	0.0577967	down	-1.20129	3.29873e-80	5.82323e-78	down	-1.2789	5.8111e-97	1.39513e-94		-0.88305	2.02791e-45	4.34696e-43		-0.991915	1.10833e-70	8.31525e-68
YDL167C	chrIV	160995	163154	-	2159	g3	NRP1|-|YDL167C|-|protein-coding		0.322645	0.00384148	0.0226403		-0.0661466	0.359667	0.531966		0.441459	8.71218e-05	0.000433586		0.0557091	0.391414	0.528995		0.0142554	0.915123	0.955887		-0.128606	0.183543	0.288989		-0.617558	5.572e-14	2.79859e-13	down	-1.02053	6.57563e-26	8.82929e-25	down	-1.06825	2.24261e-20	5.56205e-19		-0.811756	4.89348e-22	9.6933e-21
YDL194W	chrIV	111580	114234	+	2654	g3	SNF3|-|YDL194W|-|protein-coding		-0.599247	9.22008e-13	1.06421e-10		-0.322358	4.63536e-05	0.000362259		-0.0753611	0.408922	0.52725		0.206436	0.00719516	0.0219047		0.677454	7.98585e-05	0.000614501		0.665096	2.99165e-11	1.24694e-09	down	-1.70562	2.07389e-103	7.77967e-101	down	-1.29913	9.88212e-44	3.90214e-42		-0.831887	9.13582e-08	4.49821e-07	down	-1.25912	1.43362e-42	1.75604e-40
YDL209C	chrIV	86207	87226	-	1019	g3	CWC2|NTC40|YDL209C|-|protein-coding		0.172871	0.0603545	0.174746		-0.0159435	0.884636	0.94555		0.102489	0.309178	0.425421		-0.0823058	0.390299	0.528168		0.115827	0.29921	0.432114		-0.0540014	0.456009	0.579006		-0.758308	3.55432e-34	7.59182e-33	down	-1.06826	7.25574e-30	1.35245e-28		-0.875115	4.71627e-15	6.22133e-14		-0.741404	4.67054e-12	3.17829e-11
YDL211C	chrIV	79294	80412	-	1118	g3	YDL211C|-|YDL211C|-|protein-coding		0.177647	0.351718	0.565323		-0.32505	0.00283012	0.011937		-0.0254737	0.892231	0.936873		-0.526683	6.40786e-06	5.66421e-05		0.0763547	0.517908	0.643978		-0.12408	0.298942	0.419609	down	-1.21395	1.17778e-22	1.18211e-21	down	-1.57944	2.2591e-40	7.74806e-39		-0.981056	2.94039e-15	4.01096e-14		-0.822417	6.10258e-13	4.49971e-12
YDL223C	chrIV	57265	60405	-	3140	g3	HBT1|-|YDL223C|-|protein-coding		0.559776	0.000354781	0.00338537	up	1.41826	4.92643e-08	8.30573e-07		0.0408697	0.701414	0.790781		0.903815	0.00115754	0.00481801		0.960513	1.31808e-08	3.44613e-07		0.530366	0.000591334	0.00276417	down	-1.13912	6.73353e-14	3.35391e-13		-0.981065	5.58563e-11	2.24849e-10		-0.930549	0.00143224	0.00323047	down	-1.52832	1.01563e-07	3.94295e-07
YDL227C	chrIV	46271	48031	-	1760	g3	HO|-|YDL227C|-|protein-coding		0.696015	3.31053e-05	0.00048996		0.120235	0.712681	0.832201		-0.342121	0.180568	0.27612		-0.913655	0.000429783	0.0020955		-0.268348	0.395313	0.529196		-0.342724	0.122778	0.211053		-0.64769	8.17397e-08	2.41082e-07	down	-1.17247	6.85924e-05	0.000146826		-0.528913	0.065092	0.101661		-0.091787	0.771344	0.819545
YDL231C	chrIV	38867	42244	-	3377	g3	BRE4|-|YDL231C|-|protein-coding		-0.17024	0.00157945	0.0112855		-0.197802	0.0217314	0.0647624		0.318586	4.86834e-06	3.3937e-05		0.295961	4.33636e-05	0.000296096		0.59227	1.36467e-07	2.70321e-06		0.582258	8.35091e-10	2.50611e-08	down	-1.05071	1.20518e-56	8.82131e-55		-0.927615	9.99221e-36	2.61892e-34		-0.635118	1.47621e-08	8.27285e-08		-0.776839	2.43135e-16	2.75859e-15
YDL240W	chrIV	22823	25876	+	3053	g3	LRG1|-|YDL240W|-|protein-coding		-0.0530679	0.373703	0.58609		-0.122296	0.225944	0.386577		-0.042225	0.572484	0.680061		-0.107237	0.217898	0.336722		0.296189	0.00372494	0.0142311		0.0689656	0.487611	0.609717	down	-1.66039	2.43111e-113	1.21596e-110	down	-1.77672	6.82451e-137	3.41339e-134	down	-1.37834	2.81666e-35	2.60086e-33	down	-1.4966	4.06565e-44	5.42267e-42
YDL246C	chrIV	8683	9756	-	1073	g3	SOR2|-|YDL246C|-|protein-coding		0.370154	0.136599	0.303429		0.724634	0.00346222	0.014117		0.0401732	0.941401	0.972009		0.400098	0.0765906	0.148817	up	1.1846	0.00178698	0.00799213	up	1.49301	0.000144088	0.000851196	down	-1.76001	1.01367e-08	3.25175e-08		-0.583963	0.0224444	0.0336358		0.201396	0.572584	0.651127		-0.674504	0.014789	0.0259451
YDR006C	chrIV	458542	461247	-	2705	g3	SOK1|-|YDR006C|-|protein-coding		0.141456	0.0651318	0.184484		0.190854	0.0373532	0.0998191		0.190129	0.0287186	0.0613196		0.243263	0.00335542	0.0116546		0.629225	0.0024248	0.0101988		0.599302	6.36532e-07	8.78268e-06	down	-1.46232	5.38256e-58	4.1956e-56	down	-1.03303	2.13137e-09	7.39451e-09		-0.651192	7.30023e-06	2.58349e-05	down	-1.11895	9.67562e-24	2.25089e-22
YDR034W-B	chrIV	521314	521469	+	155	g3	YDR034W-B|-|YDR034W-B|-|protein-coding		0.870228	0.00980677	0.0464198	up	1.43758	5.69541e-08	9.36544e-07		-0.0578884	0.839102	0.898996		0.510842	0.144189	0.245162		-0.232202	0.463351	0.592971		0.272048	0.367749	0.491369		-0.669733	0.0942812	0.127795		0.0440537	0.915898	0.945103		-0.708356	0.00517404	0.010428		-0.923278	0.000262439	0.000635657
YDR039C	chrIV	531307	534582	-	3275	g3	ENA2|-|YDR039C|-|protein-coding		0.148979	0.783799	0.893632		-0.0755238	0.909705	0.961785		0.587248	0.183489	0.280072		0.367927	0.385376	0.523902		-0.0109039	1	1		0.520553	0.386104	0.51044		-0.921203	0.079749	0.109985		-0.687587	0.210624	0.26103	down	-1.07181	0.0241707	0.042209		-0.776873	0.0773726	0.114354
YDR040C	chrIV	535192	538467	-	3275	g3	ENA1|HOR6|PMR2|YDR040C|-|protein-coding		0.0120052	0.868109	0.942545		0.000634198	0.996519	1		0.457021	3.6385e-05	0.00020146		0.451631	3.1086e-11	1.08476e-09		0.440997	2.16306e-07	4.0698e-06		0.257996	0.0109908	0.0302877		-0.854583	7.86695e-22	7.42412e-21	down	-1.07693	7.30834e-41	2.55027e-39	down	-1.0924	3.25817e-47	7.52136e-45	down	-1.0583	8.51762e-35	5.49707e-33
YDR046C	chrIV	548762	550576	-	1814	g3	BAP3|PAP1|YDR046C|-|protein-coding		-0.00886242	0.924826	0.975788		-0.179519	0.158023	0.298256		0.690671	3.43891e-08	4.24698e-07		0.523477	2.99245e-07	4.07272e-06		0.335987	0.0106294	0.0323191		0.628061	2.59506e-06	2.86501e-05	down	-1.01861	1.14846e-36	2.77946e-35		-0.698293	6.4054e-10	2.33284e-09		-0.891869	8.18391e-13	8.25544e-12		-0.922406	1.13935e-09	5.60521e-09
YDR072C	chrIV	589761	591344	-	1583	g3	IPT1|KTI6|MIC2|SYR4|YDR072C|-|protein-coding		-0.096176	0.144511	0.316206		0.223446	0.0781489	0.178278		-0.254963	0.00105478	0.00375441		0.0690021	0.562772	0.680451		0.327496	4.19887e-05	0.000366302		0.171798	0.0352809	0.0796973	down	-1.704	2.89239e-120	1.9289e-117	down	-1.63811	3.97672e-116	1.32602e-113	down	-1.38527	1.17953e-25	4.75139e-24	down	-1.61172	7.07712e-34	4.12397e-32
YDR123C	chrIV	698554	699468	-	914	g3	INO2|DIE1|SCS1|YDR123C|-|protein-coding		0.0169801	0.877162	0.948156		-0.130144	0.216347	0.375185		-0.00787719	0.937091	0.969059		-0.151074	0.179812	0.289882		-0.217821	0.0434097	0.0969095		-0.296843	0.000255888	0.00137793		-0.733553	4.59411e-13	2.13917e-12		-0.984967	1.19282e-25	1.58392e-24	down	-1.05825	2.54723e-16	4.00222e-15		-0.890669	1.27643e-18	1.85052e-17
YDR184C	chrIV	830629	831513	-	884	g3	ATC1|LIC4|YDR184C|-|protein-coding		0.201784	0.0719105	0.198349		0.00209593	0.98153	1		-0.00265961	0.983281	1		-0.199184	0.0116462	0.0327096		-0.216199	0.144277	0.249051		-0.254629	0.0552502	0.11341		-0.969597	4.81002e-28	7.05862e-27	down	-1.17573	5.22418e-65	5.14025e-63	down	-1.19881	7.10828e-15	9.11621e-14	down	-1.03309	3.13971e-15	3.03455e-14
YDR186C	chrIV	832859	835492	-	2633	g3	SND1|-|YDR186C|-|protein-coding		0.0646556	0.565036	0.748146		-0.0583628	0.586397	0.732477		0.415778	0.000199665	0.000899693		0.296058	0.00620121	0.0194054		0.723567	8.05753e-08	1.71494e-06		0.704302	3.4097e-09	8.59876e-08	down	-1.06072	4.04524e-19	3.04255e-18		-0.775607	7.7665e-09	2.54307e-08		-0.352392	0.00125992	0.00287312		-0.66372	4.17332e-10	2.16306e-09
YDR259C	chrIV	974631	975782	-	1151	g3	YAP6|HAL7|YDR259C|-|protein-coding		0.0689447	0.504808	0.699154		0.514645	1.67945e-08	3.06384e-07		0.223085	0.0271323	0.0585154		0.673734	1.32678e-12	5.72903e-11		0.08468	0.6219	0.734794		0.146233	0.165542	0.266377		-0.606653	1.12946e-08	3.60012e-08		-0.41239	0.00128694	0.00231818	down	-1.00479	1.18077e-13	1.31484e-12	down	-1.14488	4.35432e-32	2.15989e-30
YDR274C	chrIV	1011589	1011960	-	371	g3	YDR274C|-|YDR274C|-|protein-coding		-0.162609	0.171496	0.35555		-0.552338	0.00875285	0.0309027		-0.0260702	0.903605	0.944849		-0.412686	0.000747019	0.00333602		0.0922444	0.681982	0.785653		0.335521	0.173431	0.27633	down	-1.52617	7.88767e-21	6.78249e-20	down	-1.43462	6.8569e-25	8.60985e-24		-0.936522	7.39234e-06	2.61147e-05		-0.786113	0.000216507	0.000530397
YDR277C	chrIV	1014401	1015702	-	1301	g3	MTH1|BPC1|DGT1|HTR1|YDR277C|-|protein-coding		-0.726961	1.09172e-05	0.00019374		0.10495	0.567099	0.718238	down	-1.21771	8.52553e-14	4.22894e-12		-0.377918	0.0477366	0.102767		0.258561	0.357524	0.493301		0.13311	0.543727	0.657953	down	-1.52808	2.19842e-22	2.15956e-21	down	-1.05377	1.3957e-07	3.99665e-07		-0.419356	0.128988	0.185123	down	-1.03075	2.56301e-05	7.16831e-05
YDR324C	chrIV	1114433	1116763	-	2330	g3	UTP4|-|YDR324C|-|protein-coding		0.200791	0.0724287	0.199503		-0.0732143	0.397756	0.569852		0.344156	0.00402102	0.0118131		0.0732174	0.304884	0.438513		-0.359347	0.0235105	0.0600213		-0.364896	5.226e-05	0.000364303		-0.198993	0.00857667	0.0140036		-0.570248	2.01607e-13	1.02633e-12	down	-1.00964	9.03949e-11	6.94687e-10		-0.647309	1.94523e-13	1.51341e-12
YDR342C	chrIV	1154216	1155928	-	1712	g3	HXT7|-|YDR342C|-|protein-coding		-0.9432	0.000159569	0.00183122		0.762565	0.0354163	0.0958379	down	-2.27365	1.86524e-09	3.20778e-08		-0.552289	0.0224295	0.0558365		0.547836	0.206196	0.328971		0.0180469	0.961242	0.984199	down	-1.91119	7.73525e-52	4.07254e-50	down	-1.55564	2.50761e-24	3.04054e-23		-0.457279	0.327273	0.409825	down	-1.35921	0.000762348	0.00170414
YDR344C	chrIV	1162006	1162449	-	443	g3	YDR344C|-|YDR344C|-|protein-coding		-0.299552	0.0216499	0.083834		-0.106312	0.367722	0.540022		0.0215994	0.898959	0.941223		0.220447	0.0553992	0.114855		0.527766	0.0483741	0.105617		0.533912	0.0505629	0.105668	down	-1.43017	2.9249e-18	2.05324e-17	down	-1.23455	8.0549e-16	5.12135e-15		-0.927215	5.36106e-06	1.94423e-05	down	-1.12685	2.70481e-09	1.2683e-08
YDR345C	chrIV	1162957	1164660	-	1703	g3	HXT3|-|YDR345C|-|protein-coding		-0.592827	1.68164e-13	2.34725e-11		-0.239072	0.0080174	0.0286772		-0.167404	0.039986	0.0805355		0.191996	0.0324134	0.0753095		0.679243	3.15192e-09	9.41184e-08		0.574602	0.00144452	0.00575314	down	-1.31143	1.247e-18	9.05018e-18	down	-1.56723	1.64414e-79	2.46703e-77	down	-1.08574	1.44916e-19	3.26987e-18		-0.936647	3.43436e-11	2.09695e-10
YDR351W	chrIV	1178666	1181260	+	2594	g3	SBE2|-|YDR351W|-|protein-coding		0.0823112	0.150684	0.325559		0.0139674	0.826866	0.910233		0.171466	0.0164961	0.0386756		0.106474	0.0286143	0.0680978		0.462558	2.40704e-05	0.000226089		0.411712	8.25753e-12	3.93347e-10	down	-1.01065	7.19189e-97	1.96208e-94		-0.812205	2.43894e-20	2.17511e-19		-0.460481	2.37122e-08	1.28332e-07		-0.716592	5.37371e-33	2.82921e-31
YDR420W	chrIV	1306267	1311675	+	5408	g3	HKR1|-|YDR420W|-|protein-coding		0.0283247	0.747228	0.870847		0.0535887	0.619655	0.761033		0.425161	8.27495e-05	0.000415965		0.454594	7.4585e-08	1.23322e-06		0.441367	1.35066e-10	5.51475e-09		0.208576	0.0210219	0.051668	down	-1.02451	9.79612e-39	2.70951e-37	down	-1.08035	2.01467e-62	1.70311e-60	down	-1.09888	1.12587e-31	7.4258e-30	down	-1.28265	1.07409e-39	1.02328e-37
YDR451C	chrIV	1361120	1362181	-	1061	g3	YHP1|-|YDR451C|-|protein-coding		-0.374507	8.41885e-05	0.00106829		-0.241785	0.0423068	0.110076		-0.432368	1.49532e-07	1.56086e-06		-0.295019	0.0176008	0.0458706		0.131476	0.55949	0.681012		-0.0358437	0.803086	0.874304		-0.503611	0.000129461	0.000273987	down	-1.05879	1.06869e-09	3.8067e-09		-0.638265	0.000639222	0.00155203		-0.252999	0.0717342	0.106756
YDR492W	chrIV	1434924	1435874	+	950	g3	IZH1|-|YDR492W|-|protein-coding		-0.139929	0.178304	0.363719		-0.261847	0.00226772	0.00994946		0.10923	0.298799	0.413987		-0.00980484	0.903439	0.949474		0.338271	0.00622476	0.0213736		0.28603	0.0519445	0.107991	down	-1.50564	3.1778e-48	1.3922e-46	down	-1.6965	2.46281e-74	3.07954e-72	down	-1.3545	3.51052e-29	1.93304e-27	down	-1.21753	8.75206e-19	1.2781e-17
YDR496C	chrIV	1441433	1443403	-	1970	g3	PUF6|-|YDR496C|-|protein-coding		0.232261	0.0127302	0.0562227		-0.0363966	0.615678	0.757855		0.233799	0.0185499	0.042756		-0.0313404	0.606462	0.719133		-0.350734	0.0029934	0.0120037		-0.339187	0.00439605	0.0142854		-0.562458	5.19189e-08	1.55575e-07		-0.818546	8.45829e-35	2.08916e-33	down	-1.14443	5.10691e-23	1.62178e-21		-0.880131	2.39436e-24	5.98789e-23
YDR508C	chrIV	1466453	1468444	-	1991	g3	GNP1|-|YDR508C|-|protein-coding		0.0394576	0.55767	0.743974		0.115487	0.103814	0.220836		0.409494	1.72431e-08	2.31011e-07		0.488974	1.66782e-13	9.26874e-12		0.197961	0.18563	0.304247		0.14292	0.231431	0.344848		-0.545842	5.33871e-14	2.69268e-13		-0.777836	1.77973e-12	8.37799e-12	down	-1.07496	8.09506e-19	1.68703e-17		-0.900747	5.28937e-14	4.41541e-13
YDR528W	chrIV	1494586	1495857	+	1271	g3	HLR1|-|YDR528W|-|protein-coding		0.26873	0.0772648	0.20817		0.22575	0.212998	0.370985		-0.0559463	0.745475	0.825981		-0.0967175	0.539473	0.660395		0.476456	0.00299392	0.0120037		0.319287	0.0393776	0.0870421		-0.716076	4.46868e-07	1.23885e-06	down	-1.04552	7.1593e-14	3.83662e-13		-0.476999	0.00662977	0.0130128		-0.312087	0.0649643	0.0979688
YEL032W	chrV	86937	89852	+	2915	g3	MCM3|-|YEL032W|-|protein-coding		0.184289	0.00365858	0.0219808		0.236422	0.000323142	0.0019337		0.104363	0.0330519	0.0689769		0.160268	0.0352579	0.0804938		0.0555559	0.628525	0.740123		-0.0541528	0.437303	0.561431		-0.874102	1.961e-32	3.68964e-31	down	-1.1103	8.25765e-25	1.0304e-23	down	-1.22064	4.10695e-42	6.32049e-40	down	-1.09976	4.82754e-49	8.78028e-47
YEL064C	chrV	29797	31239	-	1442	g3	AVT2|-|YEL064C|-|protein-coding		0.128196	0.0892791	0.228817		-0.13664	0.113835	0.235438		0.16636	0.0629746	0.116947		-0.0947344	0.177102	0.286374		0.249115	0.101081	0.189531		0.115357	0.343724	0.468041		-0.930009	1.60485e-17	1.06788e-16	down	-1.15931	2.489e-16	1.65254e-15		-0.82	8.15177e-24	2.77994e-22		-0.730199	1.66134e-18	2.37413e-17
YEL071W	chrV	16355	17845	+	1490	g3	DLD3|-|YEL071W|-|protein-coding		0.614366	1.87889e-07	5.99845e-06		0.161119	0.423252	0.59373	up	1.42154	1.80806e-17	2.00963e-15		0.969653	1.51467e-08	2.9326e-07		0.128662	0.365597	0.500757		0.30824	0.0633259	0.12661		-0.260066	0.088743	0.121081		-0.255088	0.0626832	0.0867077	down	-1.10133	3.10141e-10	2.19772e-09		-0.928682	5.23249e-07	1.85611e-06
YEL076C	chrV	4464	5114	-	650	g3	YEL076C|-|YEL076C|-|protein-coding		0.252681	0.424033	0.631838		0.225793	0.484096	0.646394		0.483412	0.13336	0.216968		0.461421	0.131416	0.228493	up	1.04121	0.0169693	0.0465279		0.702349	0.148058	0.243197	down	-1.36069	0.000658975	0.00126646	down	-1.34783	0.000632225	0.00118508		-0.769559	0.0172635	0.0311158	down	-1.127	0.001201	0.00260137
YEL076C-A	chrV	4185	5114	-	929	g3	YEL076C-A|-|YEL076C-A|-|protein-coding		0.181599	0.396855	0.607681		0.201661	0.394646	0.567345		0.374643	0.0934141	0.162091		0.399722	0.072027	0.141647		0.961393	0.00159745	0.00734608		0.612538	0.0838034	0.15769	down	-1.4166	2.67996e-08	8.26572e-08	down	-1.40486	1.45135e-07	4.14811e-07		-0.84708	0.000433327	0.00109257	down	-1.21436	3.64131e-05	0.000100023
YEL077C	chrV	264	4097	-	3833	g3	YEL077C|-|YEL077C|-|protein-coding		0.390679	6.9386e-05	0.000901417		0.388652	0.00100889	0.0051014		0.237514	0.038378	0.0780036		0.239656	0.0132453	0.0362841		0.67268	7.19213e-06	8.14475e-05		0.623333	8.57139e-07	1.11113e-05		-0.973803	9.78189e-54	6.38162e-52	down	-1.05242	5.93829e-30	1.11033e-28		-0.624458	2.40034e-05	7.74699e-05		-0.603223	2.78216e-05	7.74515e-05
YER028C	chrV	210692	211876	-	1184	g3	MIG3|-|YER028C|-|protein-coding		-0.246229	0.142837	0.313687		-0.347798	0.016001	0.0503345		0.507134	0.000307697	0.00130979		0.408087	0.0163424	0.0429829	up	1.54885	9.16034e-21	2.39045e-18	up	1.33937	6.01729e-09	1.42198e-07	down	-1.48707	1.36343e-14	7.19726e-14	down	-1.68402	3.08428e-26	4.28514e-25		-0.54713	0.00188869	0.00416761		-0.560349	0.00841417	0.0155406
YER044C-A	chrV	238460	239774	-	1314	g3	MEI4|-|YER044C-A|-|protein-coding		0.350697	0.020425	0.0801772		-0.0223705	0.913055	0.963968	up	1.00615	2.80477e-06	2.06049e-05		0.639484	1.19637e-05	9.80957e-05		0.683713	0.000420266	0.0025049		0.732082	0.000148075	0.000871322		-0.673296	6.45968e-08	1.92507e-07		-0.749702	2.26834e-08	7.06883e-08		-0.709664	0.000156651	0.000429324		-0.59183	0.0034486	0.0068972
YER056C	chrV	266512	268113	-	1601	g3	FCY2|BRA7|YER056C|-|protein-coding		0.192897	0.00381954	0.0226307		0.00258881	0.982701	1		0.342433	0.000712933	0.00268952		0.154991	0.100156	0.184737		0.0343797	0.851793	0.912288		0.107755	0.462406	0.585272	down	-1.26008	1.17407e-76	1.7617e-74	down	-1.42711	3.88333e-116	1.32602e-113	down	-1.55375	6.46877e-15	8.34958e-14	down	-1.31423	2.78568e-15	2.72307e-14
YER062C	chrV	279930	280682	-	752	g3	GPP2|HOR2|YER062C|-|protein-coding		0.55788	0.012206	0.0545499	up	1.57039	1.14308e-19	1.31938e-17		-0.586962	0.009541	0.0244618		0.435642	0.00861117	0.0254602		-0.0947587	0.736909	0.829156		0.48664	0.0249032	0.0596206	down	-1.26393	4.18825e-13	1.9639e-12		-0.396509	0.120155	0.156914		-0.931433	8.92348e-06	3.10665e-05	down	-1.22784	4.93847e-09	2.24721e-08
YER065C	chrV	285241	286914	-	1673	g3	ICL1|-|YER065C|-|protein-coding		-0.462787	0.00298807	0.0187991		-0.266821	0.00163658	0.00768002		-0.100005	0.397537	0.515784		0.101956	0.44502	0.579314	up	1.08846	0.000460417	0.0027013		0.405592	0.0524437	0.108954		-0.865282	0.000187915	0.00038892		-0.811368	0.000274521	0.00054093		0.173763	0.49453	0.579344		-0.572483	3.84671e-11	2.33212e-10
YER073W	chrV	304030	305592	+	1562	g3	ALD5|-|YER073W|-|protein-coding		-0.110737	0.254681	0.460958		-0.280035	0.211005	0.369336		0.26697	0.0993814	0.169905		0.0999678	0.589778	0.704027		0.514536	0.108942	0.200882		0.794139	0.0195108	0.0485103	down	-1.23987	1.84028e-14	9.61301e-14	down	-1.31284	1.56182e-22	1.64745e-21		-0.906834	0.00876501	0.0167114		-0.547964	0.123184	0.172021
YER075C	chrV	308413	311199	-	2786	g3	PTP3|-|YER075C|-|protein-coding		0.0230976	0.832303	0.920916		-0.0300844	0.705384	0.826628		0.262777	0.0069192	0.0187321		0.213468	0.0193549	0.0495597		0.80782	4.60377e-17	5.87911e-15		0.465448	3.02431e-08	6.11176e-07	down	-1.57514	2.84201e-55	1.96066e-53	down	-1.66324	1.51708e-81	2.46096e-79	down	-1.07383	1.06566e-23	3.57323e-22	down	-1.33454	8.85432e-62	3.54291e-59
YER085C	chrV	327619	328140	-	521	g3	YER085C|-|YER085C|-|protein-coding		0.244815	0.347933	0.56273		-0.121445	0.65634	0.791989		0.0208298	1	1		-0.341147	0.173312	0.282438		0.115345	0.837427	0.900735		-0.1856	0.629825	0.734751		-0.759889	0.00589475	0.00987725	down	-1.06852	0.000209729	0.000420018		-0.617646	0.0340581	0.0572436		-0.615642	0.031878	0.0515164
YER113C	chrV	387932	390052	-	2120	g3	TMN3|-|YER113C|-|protein-coding		0.24121	4.37023e-05	0.000620098		0.0990698	0.124118	0.250912		-0.0200411	0.785263	0.854579		-0.159	0.00222861	0.00833923		0.0730999	0.476643	0.605976		-0.124663	0.145866	0.240387		-0.859107	1.50091e-27	2.12966e-26	down	-1.09207	1.47822e-29	2.68044e-28		-0.86467	4.47903e-43	7.9068e-41		-0.835959	1.78088e-42	2.09586e-40
YER124C	chrV	407342	409063	-	1721	g3	DSE1|-|YER124C|-|protein-coding		0.216702	0.11056	0.263535		0.142675	0.401063	0.572456		0.30081	0.0349242	0.0721567		0.23381	0.150216	0.25269		0.564002	0.0129592	0.0376539		0.54594	0.00798483	0.0233666	down	-1.03928	1.02363e-14	5.45632e-14	down	-1.20799	1.41518e-11	6.07142e-11		-0.881013	5.17323e-05	0.000155171		-0.743483	0.000846338	0.00187929
YER132C	chrV	425188	430449	-	5261	g3	PMD1|-|YER132C|-|protein-coding		0.200514	0.0223628	0.0860118		0.0925575	0.373005	0.54591		0.638104	8.59287e-10	1.60668e-08		0.533763	1.14021e-09	2.80474e-08		0.333187	0.000256724	0.00166399		0.370374	3.76397e-08	7.33485e-07		-0.761358	4.79075e-31	8.40763e-30		-0.804832	1.2053e-22	1.28266e-21	down	-1.01104	2.35527e-24	8.36469e-23		-0.935382	2.48954e-23	5.55472e-22
YER144C	chrV	457806	460223	-	2417	g3	UBP5|-|YER144C|-|protein-coding		0.187631	0.0744002	0.203625		0.231059	0.0684653	0.161022		0.136608	0.204856	0.306467		0.185498	0.134632	0.232803		0.404978	0.00106427	0.00524876		0.348156	0.0140312	0.0369202	down	-1.26874	7.43517e-20	5.95012e-19	down	-1.20947	1.53309e-19	1.29966e-18		-0.994675	6.11851e-17	1.01131e-15	down	-1.11689	9.76833e-18	1.31456e-16
YER158C	chrV	488857	490578	-	1721	g3	YER158C|-|YER158C|-|protein-coding		0.143141	0.509288	0.702983		0.304385	0.276636	0.441		-0.584509	0.0102096	0.0259324		-0.415815	0.1222	0.215719		-0.117006	0.683452	0.786291		0.150359	0.565623	0.677494	down	-1.13009	3.27289e-06	8.31312e-06		-0.440792	0.113795	0.149452		-0.14755	0.599423	0.676139		-0.579502	0.0434619	0.068127
YER167W	chrV	518216	520771	+	2555	g3	BCK2|CTR7|YER167W|-|protein-coding		0.106626	0.0457287	0.142876		0.253466	0.0841045	0.188484		-0.288972	0.0116715	0.0289832		-0.139145	0.212311	0.329785		-0.194029	0.0511893	0.110597		-0.0428974	0.646569	0.748882	down	-1.10612	4.81959e-46	1.92848e-44		-0.848393	2.74226e-21	2.6419e-20		-0.908138	1.84598e-13	2.01447e-12	down	-1.01918	9.58394e-16	9.83296e-15
YER169W	chrV	523369	525759	+	2390	g3	RPH1|KDM4|YER169W|-|protein-coding		0.376317	2.01526e-05	0.000326027		0.593594	3.40339e-05	0.000278678		-0.0795819	0.536208	0.646769		0.142237	0.185144	0.296509		0.368412	0.00367005	0.0140662		0.159024	0.132134	0.2219	down	-1.62862	3.43409e-115	1.87377e-112	down	-1.60524	7.57866e-86	1.42147e-83	down	-1.38358	3.01221e-20	7.29004e-19	down	-1.62475	2.37279e-33	1.30656e-31
YFL014W	chrVI	107256	107585	+	329	g3	HSP12|GLP1|HOR5|YFL014W|-|protein-coding	up	3.25021	3.6338e-23	2.42334e-20	up	3.28666	1.07308e-24	1.9517e-22		0.647829	0.0527544	0.101031		0.694726	0.00663565	0.0204452	up	1.54939	0.000310201	0.00194956	up	1.80189	4.41315e-05	0.0003199	down	-2.70091	6.93095e-14	3.44652e-13	down	-1.40311	0.000111293	0.000231455		-0.551192	0.109026	0.160268	down	-1.60989	1.54362e-05	4.49748e-05
YFL036W	chrVI	58782	62837	+	4055	g3	RPO41|-|YFL036W|-|protein-coding		-0.220504	0.000153347	0.00176658		0.0370516	0.740693	0.852165		-0.26352	0.00429611	0.0124989		-0.00207496	0.984097	1		0.329911	7.82888e-06	8.62183e-05		0.0327284	0.692933	0.78715	down	-1.43679	2.80384e-108	1.29451e-105	down	-1.40371	4.44495e-105	1.33393e-102	down	-1.07659	3.40671e-26	1.43994e-24	down	-1.41143	2.15223e-39	1.95723e-37
YFL050C	chrVI	33272	35848	-	2576	g3	ALR2|-|YFL050C|-|protein-coding		-0.167903	0.00115297	0.00875963		-0.0626536	0.195845	0.348749		-0.00663289	0.899876	0.941935		0.103042	0.0417953	0.0924302		0.331249	0.0060071	0.0207688		0.3326	0.000242461	0.00131459	down	-1.1185	6.34721e-61	5.77211e-59		-0.890599	6.6738e-22	6.70958e-21		-0.665709	1.78979e-15	2.52761e-14		-0.900049	1.89633e-38	1.55915e-36
YFL051C	chrVI	30058	30540	-	482	g3	YFL051C|-|YFL051C|-|protein-coding	down	-1.08337	7.27499e-08	2.5685e-06		-0.637218	0.000538163	0.00297427		-0.369699	0.0603076	0.113044		0.0819612	0.665782	0.770689		0.636742	0.012863	0.0374495		0.344424	0.163317	0.263503		-0.744878	0.000541345	0.00105219		-0.520679	0.0122622	0.0191611		0.0267745	0.968173	0.985245		-0.493518	0.0262359	0.0432842
YFL052W	chrVI	28232	29629	+	1397	g3	ZNF1|-|YFL052W|-|protein-coding	down	-1.19575	1.06222e-13	1.59386e-11		-0.505269	5.87789e-05	0.000448273		-0.477393	0.00358512	0.0107321		0.219489	0.0817869	0.156233		0.536294	0.031432	0.0744788		0.276141	0.204708	0.314959	down	-1.194	1.91341e-11	7.77543e-11		-0.891168	4.03175e-08	1.22215e-07		-0.577561	0.00288803	0.00612725	down	-1.14629	1.6772e-15	1.66941e-14
YFL055W	chrVI	17004	18680	+	1676	g3	AGP3|-|YFL055W|-|protein-coding		0.10435	0.334456	0.54898		0.247126	0.0364388	0.0980303		0.401846	0.000160399	0.000742835		0.550001	3.02047e-06	2.92873e-05	up	1.22672	6.24687e-10	2.20551e-08		0.994581	3.65579e-08	7.14726e-07	down	-1.27856	4.39057e-20	3.5756e-19		-0.978892	3.58301e-17	2.52705e-16		-0.305915	0.108634	0.159809		-0.846902	1.79509e-08	7.5608e-08
YFL065C	chrVI	3030	3338	-	308	g3	YFL065C|-|YFL065C|-|protein-coding		0.722459	0.198098	0.390384		-0.131917	0.778266	0.877211	up	1.54856	0.000264089	0.0011461		0.692045	0.148107	0.250123	up	2.37582	0.000974531	0.0048865		1.27918	0.0330157	0.0754608		-1.33101	0.0406803	0.0589909	down	-2.48568	0.000537886	0.0010181		-0.788272	0.0874608	0.132227		-0.752523	0.0697585	0.104256
YFR032C	chrVI	222090	222959	-	869	g3	RRT5|-|YFR032C|-|protein-coding		0.233673	0.20382	0.397522		-0.169261	0.322984	0.492143		-0.300375	0.159908	0.251249		-0.705311	7.37864e-08	1.22339e-06		-0.267211	0.258692	0.389335		-0.396184	0.0326358	0.0747164	down	-2.96759	1.25494e-81	2.42973e-79	down	-3.29682	9.15436e-87	1.83148e-84	down	-2.86518	3.57043e-59	1.46346e-56	down	-2.66899	2.64096e-63	1.13222e-60
YFR032C-B	chrVI	223710	223973	-	263	g3	YFR032C-B|-|YFR032C-B|-|protein-coding		0.574104	4.92308e-08	1.90634e-06		0.453416	0.000353002	0.00208125		0.360409	0.001181	0.00411873		0.244592	0.0497155	0.106039		-0.034516	0.827688	0.895096		0.0213548	0.893942	0.938014		-0.88475	2.1891e-11	8.87168e-11		-0.947493	7.31962e-14	3.91554e-13	down	-1.23138	1.77473e-18	3.52712e-17	down	-1.11871	8.74308e-16	9.04758e-15
YFR048W	chrVI	246146	248134	+	1988	g3	RMD8|-|YFR048W|-|protein-coding		0.0977258	0.0986393	0.243435		-0.0659883	0.399702	0.571602		-0.0106191	0.895919	0.939431		-0.171258	0.00677942	0.020824		0.154106	0.0660182	0.135492		0.164593	0.0165233	0.0423273	down	-1.09196	5.2083e-93	1.30251e-90		-0.993064	4.06704e-38	1.25181e-36		-0.672523	2.71255e-20	6.61818e-19		-0.765779	1.60881e-21	3.06542e-20
YGL003C	chrVII	492474	494174	-	1700	g3	CDH1|HCT1|YGL003C|-|protein-coding		-0.0514234	0.344332	0.558563		0.000430232	0.995923	1		-0.128684	0.0245924	0.0538877		-0.0727247	0.197133	0.311613		0.497857	0.00336453	0.0131642		0.53626	5.39866e-05	0.000375032	down	-1.16906	5.36578e-25	6.29012e-24		-0.722408	3.0984e-09	1.06205e-08		-0.155442	0.232455	0.306907		-0.572085	2.57111e-12	1.78196e-11
YGL014W	chrVII	466141	468807	+	2666	g3	PUF4|YGL023|YGL014W|-|protein-coding		-0.192233	0.00383828	0.0226403		-0.158287	0.222167	0.382296		0.140492	0.145046	0.231679		0.178346	0.108804	0.197473		0.0775554	0.568861	0.688923		0.0100551	0.951133	0.976013		-0.736719	8.68582e-17	5.38557e-16		-0.943145	6.97843e-39	2.23981e-37	down	-1.04997	1.06377e-10	8.12309e-10		-0.911717	4.16755e-07	1.50142e-06
YGL028C	chrVII	441281	442909	-	1628	g3	SCW11|-|YGL028C|-|protein-coding		0.509444	2.77697e-05	0.000427368		0.559894	1.22522e-06	1.50384e-05		-0.0879137	0.476366	0.593308		-0.0314805	0.776311	0.857923	up	1.02968	2.00641e-05	0.000193298		0.818308	8.04174e-05	0.000527503	down	-2.43921	1.96557e-75	2.8774e-73	down	-2.71705	2.93064e-45	1.25641e-43	down	-1.65997	4.39211e-17	7.53107e-16	down	-1.60575	3.93179e-16	4.33978e-15
YGL035C	chrVII	431548	433062	-	1514	g3	MIG1|CAT4|SSN1|TDS22|YGL035C|-|protein-coding		0.0680871	0.212278	0.407286		0.283944	0.00185013	0.00851572		-0.185083	0.0138789	0.03335		0.0354206	0.64198	0.750519		0.868375	0.0032873	0.0129379		0.233505	0.409678	0.533729	down	-2.46379	7.48885e-53	4.4503e-51	down	-2.24427	5.00043e-65	5.00209e-63	down	-1.41397	3.98936e-07	1.77627e-06	down	-2.28267	1.07339e-19	1.72721e-18
YGL056C	chrVII	396035	397618	-	1583	g3	SDS23|-|YGL056C|-|protein-coding		0.0602661	0.423873	0.631838		0.0958403	0.291478	0.456776		0.100034	0.246911	0.356482		0.139329	0.0933656	0.174356		0.160477	0.0950017	0.180386		-0.0401629	0.772519	0.848428		-0.910958	2.68757e-21	2.40758e-20	down	-1.11287	4.67758e-58	3.30292e-56	down	-1.09728	1.12984e-23	3.76738e-22	down	-1.09841	2.17214e-16	2.48801e-15
YGL062W	chrVII	385196	388732	+	3536	g3	PYC1|-|YGL062W|-|protein-coding		0.334408	0.037176	0.123276		0.517643	1.12051e-06	1.38096e-05		0.722998	3.65376e-06	2.62067e-05		0.913393	3.07038e-14	1.93983e-12		0.645959	0.000517986	0.00294687		0.596552	3.53831e-08	6.94018e-07	down	-1.441	9.82504e-38	2.5864e-36	down	-1.11333	5.35985e-15	3.20416e-14	down	-1.38486	1.43839e-15	2.05553e-14	down	-1.77126	1.93626e-52	4.1505e-50
YGL064C	chrVII	381523	383208	-	1685	g3	MRH4|-|YGL064C|-|protein-coding		0.16452	0.046042	0.143555		-0.0139926	0.855024	0.927416		0.15191	0.088612	0.155239		-0.0238018	0.71793	0.811857		0.294705	0.000132082	0.000947141		0.115914	0.163232	0.263436		-0.943448	7.04016e-41	2.16693e-39	down	-1.10397	3.61802e-78	5.17033e-76		-0.790106	9.34138e-24	3.14983e-22		-0.813839	5.1917e-25	1.39734e-23
YGL071W	chrVII	372012	374084	+	2072	g3	AFT1|RCS1|YGL071W|-|protein-coding		-0.121996	0.0757091	0.205707		-0.038729	0.719359	0.836904		0.318802	4.79539e-05	0.00025883		0.405735	7.83111e-05	0.000481581		0.514458	5.84608e-06	6.77377e-05		0.517401	4.62633e-12	2.276e-10	down	-1.03121	2.54889e-60	2.21717e-58		-0.910219	3.71495e-18	2.85495e-17		-0.806273	2.40966e-12	2.29204e-11		-0.92875	2.07732e-16	2.3977e-15
YGL138C	chrVII	248494	249531	-	1037	g3	YGL138C|-|YGL138C|-|protein-coding		-0.0204779	1	1		-0.193923	0.641914	0.780545		0.0424069	1	1		-0.126637	0.816493	0.887236		0.218696	0.68556	0.787961		0.377047	0.492471	0.614386	down	-1.15195	0.0100522	0.0162668		-0.423316	0.304537	0.363458		-0.0820752	1	1		-0.657788	0.134476	0.185631
YGL139W	chrVII	245716	248124	+	2408	g3	FLC3|-|YGL139W|-|protein-coding		-0.0489938	0.5152	0.707772		-0.0638414	0.408146	0.57926		-0.0870326	0.269064	0.381237		-0.0980147	0.188324	0.300528		-0.016736	0.820352	0.889728		-0.232436	0.015845	0.0409567		-0.84548	2.32173e-20	1.94081e-19	down	-1.06605	6.48021e-55	4.00971e-53		-0.990111	1.06569e-32	7.70637e-31		-0.991749	1.31786e-34	8.2394e-33
YGL144C	chrVII	232450	234507	-	2057	g3	ROG1|-|YGL144C|-|protein-coding		0.212243	0.0195691	0.0776297		-0.144414	0.223485	0.383683		0.295009	0.00497857	0.0141417		-0.0585969	0.590365	0.704182		0.0383792	0.791441	0.86905		0.0612474	0.662654	0.761918		-0.913143	1.71905e-18	1.23123e-17	down	-1.02323	2.92283e-22	3.00391e-21		-0.932758	1.49449e-10	1.11706e-09		-0.802035	4.83465e-08	1.94618e-07
YGL146C	chrVII	228751	229686	-	935	g3	RRT6|-|YGL146C|-|protein-coding		-0.222105	0.0451421	0.141793		0.224555	0.0180115	0.0556564		-0.269499	0.0199063	0.0452739		0.182507	0.0580786	0.119586		0.691493	0.00290668	0.0117165		0.560287	1.34163e-05	0.000115035	down	-1.23995	8.72329e-25	1.01467e-23		-0.965734	2.90956e-17	2.07895e-16		-0.461061	0.0287433	0.0492063		-0.872713	1.8444e-17	2.41116e-16
YGL149W	chrVII	225572	225877	+	305	g3	YGL149W|-|YGL149W|-|protein-coding		0.327691	0.0819653	0.216743		-0.245905	0.228442	0.38941		0.341412	0.129223	0.21162		-0.229554	0.168608	0.277234		-0.158136	0.41077	0.544608		0.146195	0.619424	0.726698	down	-1.06182	1.6607e-06	4.34503e-06		-0.494865	0.00851833	0.0136521		-0.4271	0.0116532	0.0217687		-0.699069	0.000819835	0.00182449
YGL158W	chrVII	207033	208571	+	1538	g3	RCK1|-|YGL158W|-|protein-coding		0.455648	0.0950658	0.238482	up	1.20292	0.00121947	0.00594094		0.609926	0.000969824	0.00349183	up	1.36152	0.00111147	0.00464557		0.891061	0.01471	0.0416854		0.301442	0.296319	0.417	down	-2.16635	5.58551e-12	2.3592e-11	down	-1.61907	1.43217e-06	3.68133e-06	down	-2.09446	4.46594e-06	1.64344e-05	down	-3.24566	2.42605e-13	1.86682e-12
YGL162W	chrVII	198138	199037	+	899	g3	SUT1|-|YGL162W|-|protein-coding		-0.357324	0.000129777	0.00154242		-0.389537	0.00198094	0.00898701		0.665083	4.67363e-10	9.1971e-09		0.63686	1.12726e-07	1.75735e-06		0.504615	0.0102548	0.0313707		0.801974	3.12057e-08	6.22248e-07	down	-1.65059	2.57898e-31	4.57959e-30		-0.965056	6.0053e-07	1.60766e-06	down	-1.10134	1.83222e-18	3.61743e-17	down	-1.49598	2.30535e-34	1.39765e-32
YGL176C	chrVII	171415	173079	-	1664	g3	YGL176C|-|YGL176C|-|protein-coding		-0.094238	0.148653	0.322564		-0.0938233	0.0792655	0.180056		-0.399498	8.80079e-11	2.00085e-09		-0.394345	8.90335e-11	2.90423e-09		0.119346	0.10404	0.193652		0.0445744	0.589554	0.699476		-0.972081	7.36183e-42	2.37558e-40	down	-1.02239	1.61134e-58	1.17942e-56		-0.513288	8.37476e-14	9.44836e-13		-0.544654	3.93625e-15	3.768e-14
YGL178W	chrVII	167352	170571	+	3219	g3	MPT5|HTR1|PUF5|UTH4|YGL178W|-|protein-coding		0.103679	0.332814	0.547506		0.201719	0.134885	0.267188		0.0485291	0.676541	0.771537		0.150331	0.234229	0.35582		0.23639	0.0162392	0.0450197		0.156754	0.0460314	0.0981803	down	-1.12925	3.59461e-38	9.76236e-37		-0.922881	5.61663e-16	3.64444e-15		-0.842379	1.00656e-12	1.00355e-11	down	-1.13505	7.8465e-20	1.28323e-18
YGL209W	chrVII	95858	97006	+	1148	g3	MIG2|MLZ1|YGL209W|-|protein-coding		0.123033	0.273305	0.483174		0.073897	0.449964	0.616173		0.0565629	0.644699	0.742276		0.0114201	0.888987	0.939384	up	1.13356	1.86076e-05	0.000180424	up	1.04688	8.83634e-18	1.47321e-15	down	-3.98787	4.34885e-301	2.61018e-297	down	-3.38639	8.91478e-63	7.75457e-61	down	-2.26666	4.89338e-27	2.24199e-25	down	-2.96301	1.88989e-165	1.13431e-161
YGL235W	chrVII	55279	55815	+	536	g3	YGL235W|-|YGL235W|-|protein-coding		0.143945	0.211514	0.406893		0.0704369	0.509595	0.668252		0.325285	0.0141797	0.0339339		0.253525	0.00280787	0.0100915		0.737094	1.19855e-08	3.20268e-07		0.495228	0.00137025	0.00551224	down	-1.89353	4.16928e-42	1.36743e-40	down	-1.87585	1.09312e-51	6.01916e-50	down	-1.3969	1.88273e-52	5.94745e-50	down	-1.66291	3.56756e-67	2.07459e-64
YGL236C	chrVII	53787	55796	-	2009	g3	MTO1|IPS1|YGL236C|-|protein-coding		0.156064	0.0583635	0.170794		0.101766	0.257618	0.421314		0.316044	0.0011242	0.00397205		0.265082	0.000704309	0.00317601		0.792675	1.42305e-10	5.64912e-09		0.485414	0.00181428	0.00693587	down	-1.55594	5.61644e-35	1.25315e-33	down	-1.65311	2.73927e-42	1.02119e-40	down	-1.13079	2.29914e-43	4.25141e-41	down	-1.34445	1.46348e-28	5.07734e-27
YGR014W	chrVII	516943	520863	+	3920	g3	MSB2|-|YGR014W|-|protein-coding		0.17163	0.0198055	0.0783086		0.165998	0.184779	0.334352		-0.348622	0.00180996	0.00599523		-0.349216	4.92149e-05	0.000330782		-0.0429153	0.778492	0.859076		-0.162877	0.0862525	0.161424	down	-1.269	7.6093e-52	4.04168e-50	down	-1.65584	1.48141e-30	2.8682e-29	down	-1.35485	9.6672e-37	1.03612e-34	down	-1.09417	9.96595e-29	3.51857e-27
YGR031C-A	chrVII	546809	547300	-	491	g3	NAG1|-|YGR031C-A|-|protein-coding		-0.12679	0.0779017	0.209295		-0.0217932	0.697484	0.820469		-0.106424	0.141472	0.227522		0.00394453	0.952963	0.982595		0.345138	0.00270609	0.0111399		0.0731104	0.434683	0.558785		-0.705294	7.51827e-27	1.01176e-25	down	-1.07017	5.8382e-26	7.87436e-25		-0.734607	3.61099e-26	1.51561e-24		-0.645335	3.17712e-13	2.41075e-12
YGR031W	chrVII	546441	547469	+	1028	g3	IMO32|-|YGR031W|-|protein-coding		-0.116146	0.0821304	0.216871		-0.0414981	0.41567	0.585921		-0.0912874	0.189598	0.287656		-0.0113035	0.830189	0.896043		0.351861	0.000741451	0.00392433		0.120732	0.190205	0.297461		-0.780632	4.58596e-39	1.28621e-37	down	-1.09009	1.54133e-29	2.76978e-28		-0.731969	1.71025e-29	9.96594e-28		-0.657405	2.09821e-13	1.62706e-12
YGR035C	chrVII	557072	557422	-	350	g3	YGR035C|-|YGR035C|-|protein-coding		-0.676082	0.00212244	0.0141543		-0.393461	0.203262	0.359664		0.47545	0.0126876	0.0309935		0.759416	0.0208722	0.0526587		0.697709	0.0128604	0.0374495		0.436389	0.221878	0.334686		-0.767845	0.0103377	0.0166973		-0.975421	0.00022292	0.000444951	down	-1.04471	0.00250257	0.00537982	down	-1.09662	0.00451203	0.00882411
YGR035W-A	chrVII	557565	557786	+	221	g3	YGR035W-A|-|YGR035W-A|-|protein-coding		-0.0179498	0.857108	0.935719		0.205573	0.0875671	0.19437		-0.193488	0.139468	0.225023		0.0345855	0.683039	0.786268		0.405094	0.000179508	0.00122851		0.20635	0.148844	0.244088		-0.911472	2.77529e-21	2.48246e-20	down	-1.08651	6.62558e-33	1.45134e-31		-0.720591	8.81963e-14	9.89447e-13		-0.74843	8.03698e-10	4.04003e-09
YGR036C	chrVII	558149	558868	-	719	g3	CAX4|CWH8|YGR036C|-|protein-coding		0.0967202	0.23703	0.438008		0.169799	0.136716	0.269304		-0.0814434	0.456998	0.574309		-0.0040105	0.965805	0.992426		0.414226	4.16992e-07	7.21264e-06		0.365897	0.000282226	0.00149113	down	-1.32275	3.36588e-62	3.20667e-60	down	-1.25832	3.25966e-56	2.14995e-54		-0.845413	1.04627e-20	2.63854e-19		-0.96295	1.35122e-18	1.94953e-17
YGR055W	chrVII	599417	601141	+	1724	g3	MUP1|-|YGR055W|-|protein-coding		0.102828	0.18525	0.372486		-0.0531335	0.509558	0.668252		0.688901	1.35854e-16	1.23545e-14		0.537036	9.09732e-14	5.25021e-12		0.777521	5.45934e-15	5.04107e-13		0.408317	5.98542e-09	1.42198e-07		-0.890753	5.86643e-42	1.90326e-40		-0.957414	1.59508e-29	2.84931e-28		-0.722137	1.96844e-15	2.75398e-14	down	-1.03106	2.05749e-39	1.89985e-37
YGR065C	chrVII	618077	619858	-	1781	g3	VHT1|-|YGR065C|-|protein-coding		-0.274477	0.011721	0.0529342		-0.474194	0.0819229	0.184651		0.91364	4.58948e-05	0.00024861		0.716264	0.000291785	0.0014854	up	1.10235	3.55875e-12	1.99623e-10		0.690469	0.00279899	0.00991123	down	-1.40469	2.13175e-42	7.18806e-41	down	-1.60795	2.11367e-53	1.23168e-51	down	-1.22661	1.39854e-07	6.67253e-07	down	-1.4346	8.41223e-07	2.90007e-06
YGR068C	chrVII	625324	627084	-	1760	g3	ART5|-|YGR068C|-|protein-coding		0.256042	3.12815e-05	0.000467043		0.318016	0.00564607	0.0212595		0.230905	0.0216749	0.0485081		0.298504	0.000256431	0.00132453		0.140411	0.126449	0.225542		-0.0546566	0.450497	0.573343		-0.715254	5.94996e-28	8.71016e-27		-0.939763	1.07601e-30	2.11745e-29	down	-1.10275	1.5595e-33	1.20002e-31	down	-1.07876	4.15749e-31	1.86218e-29
YGR079W	chrVII	640720	641832	+	1112	g3	YGR079W|-|YGR079W|-|protein-coding		0.602717	3.11784e-05	0.000466665		0.567137	9.28593e-05	0.000662713		-0.102189	0.530399	0.642732		-0.134934	0.256931	0.382846		0.59274	6.81525e-05	0.000540358		0.246737	0.0454041	0.0970843	down	-1.924	9.83746e-71	1.20499e-68	down	-2.3915	3.44398e-72	3.97515e-70	down	-1.6688	9.34275e-30	5.66416e-28	down	-1.5532	1.95187e-29	7.55816e-28
YGR090W	chrVII	662358	666071	+	3713	g3	UTP22|-|YGR090W|-|protein-coding		0.196655	0.0225231	0.0863241		0.0792026	0.395102	0.567592		0.237351	0.0179885	0.0416057		0.122775	0.111516	0.200997		-0.133776	0.420127	0.554077		-0.158534	0.166054	0.266916		-0.950014	4.10767e-28	6.08746e-27	down	-1.22552	2.21498e-22	2.29609e-21	down	-1.48768	3.9059e-28	1.97002e-26	down	-1.24051	5.58377e-29	2.04588e-27
YGR108W	chrVII	703636	705051	+	1415	g3	CLB1|SCB1|YGR108W|-|protein-coding		-0.208779	0.0137898	0.0593039		-0.270854	0.272558	0.436821		-0.476392	0.000381656	0.00157653		-0.533785	0.015135	0.0404454		-0.962228	4.76686e-07	8.0142e-06		-0.740204	9.42893e-09	2.11166e-07		-0.375847	0.000860691	0.0016291		-0.720259	2.03194e-06	5.13287e-06	down	-1.1538	4.41961e-06	1.63039e-05		-0.594897	0.0092123	0.0169081
YGR143W	chrVII	775193	777508	+	2315	g3	SKN1|-|YGR143W|-|protein-coding		-0.101289	0.161242	0.340971		0.190505	0.0191832	0.0586837		-0.517147	6.4298e-13	2.55574e-11		-0.220544	0.00744301	0.0225393		0.252107	0.04532	0.100078		0.175156	0.160737	0.260389	down	-1.0749	2.9729e-37	7.49722e-36		-0.915751	1.46567e-29	2.66574e-28		-0.447299	0.000451082	0.00113327		-0.692447	7.24603e-09	3.22153e-08
YGR146C	chrVII	784223	784858	-	635	g3	ECL1|-|YGR146C|-|protein-coding		0.0583779	0.69136	0.837053		-0.0359816	0.811996	0.90139		0.166252	0.237176	0.344932		0.0767373	0.632165	0.741934		0.331817	0.158251	0.267556		0.67815	1.15316e-05	0.000102084	down	-1.76257	3.64677e-22	3.53601e-21		-0.869309	0.000232198	0.000462086		-0.618177	0.000142179	0.000392891	down	-1.17117	4.04933e-18	5.61295e-17
YGR217W	chrVII	924696	930815	+	6119	g3	CCH1|-|YGR217W|-|protein-coding		-0.0232004	0.736785	0.86515		-0.104567	0.0577201	0.140371		0.158503	0.0359123	0.073817		0.0817876	0.0810009	0.155202		0.246411	0.0814839	0.160087		0.131812	0.109756	0.192415		-0.791363	1.73299e-26	2.25627e-25	down	-1.02647	3.82794e-16	2.50003e-15		-0.867361	1.27327e-29	7.56648e-28		-0.752125	1.98629e-37	1.52843e-35
YGR225W	chrVII	945145	947019	+	1874	g3	AMA1|SPO70|YGR225W|-|protein-coding		0.366908	0.0255931	0.0944128		0.852697	0.000744982	0.0039465	down	-1.09391	2.31706e-06	1.7362e-05		-0.601437	0.000490269	0.00233539		-0.574019	0.00357978	0.0137649		-0.596048	0.00158512	0.00619799		-0.482488	0.00138755	0.00255471		-0.324319	0.0361284	0.0523143		-0.301392	0.179001	0.245809		-0.488963	0.0271878	0.0446949
YGR243W	chrVII	977336	977776	+	440	g3	MPC3|FMP43|YGR243W|-|protein-coding		-0.205705	0.19417	0.385642		0.671472	7.35487e-08	1.17717e-06		0.107911	0.518859	0.631939		0.992714	1.64905e-16	1.62255e-14	up	2.10932	2.19368e-05	0.000208331		0.947606	0.0115813	0.0316245	down	-2.6609	1.04458e-25	1.27951e-24	down	-1.89733	2.30324e-14	1.29803e-13		-0.781941	0.0644152	0.100893	down	-2.72246	1.24738e-21	2.40732e-20
YGR260W	chrVII	1012485	1014089	+	1604	g3	TNA1|-|YGR260W|-|protein-coding		-0.0634798	0.535466	0.727446		0.0784607	0.258361	0.421839		-0.70243	7.43815e-16	5.58048e-14		-0.5547	1.808e-09	4.32336e-08	down	-1.01981	2.72777e-08	6.60166e-07		-0.959501	7.33624e-15	6.92447e-13		-0.0153294	0.904076	0.934918		-0.144991	0.336947	0.39771		-0.616718	4.56864e-06	1.67713e-05		-0.430815	6.03869e-07	2.12203e-06
YGR289C	chrVII	1073963	1075813	-	1850	g3	MAL11|AGT1|YGR289C|-|protein-coding		-0.782642	9.42863e-12	8.98265e-10		-0.246215	0.100395	0.216364		-0.409568	0.00744132	0.0199032		0.135289	0.20996	0.32698	up	1.12122	0.000172375	0.00118782		0.843974	0.000675133	0.00308853	down	-1.43156	2.53591e-41	7.96886e-40		-0.97739	1.02221e-20	9.38116e-20		0.00728313	0.982863	0.996573		-0.738493	0.00140814	0.00300879
YGR296W	chrVII	1084864	1090591	+	5727	g3	YRF1-3|YRF1|YGR296W|-|protein-coding		0.842777	0.308611	0.522812		0.379518	0.65418	0.7897		0.578157	0.58705	0.691827		0.120078	1	1		0.696208	0.514703	0.641114		2.41867	0.0644094	0.128348	down	-3.19591	0.00425808	0.00729367		-1.21247	0.152	0.194231		-0.63481	0.463322	0.548277		-0.825597	0.309716	0.384709
YHL008C	chrVIII	92627	94510	-	1883	g3	YHL008C|-|YHL008C|-|protein-coding		0.117239	0.0292248	0.104347		0.151334	0.077558	0.177132		0.0291163	0.684899	0.778996		0.0674286	0.37747	0.516414		-0.234977	0.453444	0.584279		0.319425	0.182534	0.287702	down	-1.05546	2.69834e-08	8.31509e-08		0.00676718	0.980785	0.997406		-0.29975	0.0804561	0.122906		-0.817519	3.42383e-07	1.25227e-06
YHL012W	chrVIII	78936	80417	+	1481	g3	YHL012W|-|YHL012W|-|protein-coding		0.119073	0.364347	0.578375		-0.0587851	0.557723	0.710863		0.205102	0.133022	0.216544		0.0290088	0.745496	0.833078		0.142565	0.340353	0.475903		0.0244444	0.860308	0.915517	down	-1.06169	5.20553e-24	5.74331e-23	down	-1.43054	1.61433e-42	6.09384e-41	down	-1.32365	1.58689e-24	5.77242e-23	down	-1.07613	8.28867e-20	1.34456e-18
YHL029C	chrVIII	45929	47968	-	2039	g3	OCA5|-|YHL029C|-|protein-coding		0.206751	0.0129065	0.0568687		0.0383663	0.774325	0.875565		0.275038	0.0191261	0.0438482		0.108766	0.314283	0.449125		0.469085	0.00316533	0.012565		0.418571	0.000484163	0.00234113	down	-2.22588	8.91774e-118	5.35243e-115	down	-1.83567	3.27977e-55	2.05054e-53	down	-1.47931	3.6044e-21	9.74487e-20	down	-1.92775	1.1176e-48	1.97288e-46
YHL032C	chrVIII	36379	38508	-	2129	g3	GUT1|-|YHL032C|-|protein-coding		-0.370945	8.51079e-07	2.16448e-05		0.0845386	0.280324	0.444872		-0.475685	2.26358e-07	2.24192e-06		-0.014345	0.834307	0.898854		0.550736	0.00112293	0.0054485		0.356155	0.000513775	0.0024532	down	-1.3331	7.41494e-77	1.14114e-74	down	-1.1237	8.83859e-63	7.75457e-61		-0.562239	0.000809434	0.00191797		-0.974683	1.20462e-25	3.52688e-24
YHR032W	chrVIII	173344	175089	+	1745	g3	ERC1|-|YHR032W|-|protein-coding		0.0751123	0.265346	0.473286		-0.0709191	0.315671	0.483948		0.442203	1.63796e-10	3.54912e-09		0.300028	7.83508e-06	6.77611e-05		0.00162774	0.988538	1		-0.128767	0.228506	0.341933		-0.588684	2.6867e-11	1.08153e-10		-0.825969	5.50163e-31	1.10437e-29	down	-1.13051	8.09598e-22	2.3937e-20	down	-1.02744	9.20399e-29	3.26878e-27
YHR033W	chrVIII	175548	176819	+	1271	g3	YHR033W|-|YHR033W|-|protein-coding		0.470691	5.70939e-05	0.000773538		0.39917	0.0174976	0.0544148		0.917201	2.52329e-15	1.70166e-13		0.848957	3.33153e-07	4.48338e-06		0.834616	8.68428e-28	5.79145e-25		0.790008	2.76092e-16	3.52576e-14		-0.910616	4.79464e-16	2.80482e-15		-0.983345	1.58246e-21	1.54438e-20	down	-1.0032	1.90153e-10	1.39523e-09		-0.982451	1.18762e-09	5.81885e-09
YHR061C	chrVIII	221534	222478	-	944	g3	GIC1|-|YHR061C|-|protein-coding		-0.0667441	0.442695	0.648265		-0.281567	4.14395e-05	0.000328995		-0.144377	0.0897873	0.156886		-0.355217	9.35246e-08	1.50492e-06		0.236965	0.106457	0.197086		0.0282678	0.83578	0.898845	down	-1.51009	3.13907e-55	2.11693e-53	down	-1.88391	2.48964e-71	2.8194e-69	down	-1.29768	2.10077e-35	2.03368e-33	down	-1.13563	1.64286e-29	6.48712e-28
YHR066W	chrVIII	229335	230696	+	1361	g3	SSF1|-|YHR066W|-|protein-coding		0.309017	0.0106564	0.0495045		0.0417874	0.534726	0.689754		0.122585	0.30532	0.421078		-0.141661	0.0261983	0.0636615		-0.358802	0.00659422	0.0223678		-0.395804	0.000229109	0.00125466		-0.437421	5.98305e-06	1.47354e-05		-0.834993	3.83741e-27	5.77246e-26	down	-1.05861	5.04156e-17	8.52132e-16		-0.701397	8.39527e-19	1.23199e-17
YHR084W	chrVIII	274174	276240	+	2066	g3	STE12|-|YHR084W|-|protein-coding		0.0842706	0.305185	0.519489		0.0492108	0.573829	0.723252		-0.0226697	0.787541	0.856153		-0.0528237	0.518366	0.643881		-0.0895394	0.50543	0.632262		-0.144908	0.115228	0.200405		-0.730848	2.45501e-17	1.60163e-16		-0.972642	6.58524e-14	3.54526e-13	down	-1.01588	6.3789e-28	3.16415e-26		-0.833119	4.32144e-20	7.30628e-19
YHR086W	chrVIII	278153	279724	+	1571	g3	NAM8|MRE2|MUD15|YHR086W|-|protein-coding		-0.0696978	0.146619	0.319771		0.148609	0.187169	0.337355		-0.366825	1.25915e-05	7.93011e-05		-0.14453	0.122686	0.216386		0.331404	0.000213078	0.00141942		0.172989	0.0524666	0.10896	down	-1.17307	1.79861e-55	1.27003e-53	down	-1.19153	3.03502e-75	4.04804e-73		-0.720603	1.42182e-10	1.06539e-09		-0.866229	6.46077e-16	6.91222e-15
YHR091C	chrVIII	284839	286770	-	1931	g3	MSR1|-|YHR091C|-|protein-coding		0.126396	0.0233046	0.0881375		0.105839	0.163849	0.307289		-0.135392	0.116735	0.194085		-0.153011	0.00078178	0.00346036		0.377839	0.0313548	0.0743902		0.269221	0.000137062	0.000821826	down	-1.33117	7.03255e-97	1.96208e-94	down	-1.07618	1.77711e-21	1.73153e-20		-0.549024	7.61273e-05	0.000221589		-0.919785	3.80215e-67	2.07459e-64
YHR092C	chrVIII	287081	288811	-	1730	g3	HXT4|LGT1|RAG1|YHR092C|-|protein-coding	down	-1.63791	3.6972e-09	2.11339e-07		-0.312177	0.188868	0.339498	down	-2.81973	2.21589e-15	1.54648e-13	down	-1.47961	1.64274e-27	7.04264e-25	down	-1.07331	0.000174996	0.00120312	down	-1.04126	3.85864e-05	0.000284865	down	-1.69299	2.88849e-18	2.03006e-17	down	-1.48587	5.47034e-14	2.9821e-13	down	-1.08179	1.40114e-05	4.71392e-05	down	-1.26981	1.06225e-09	5.2345e-09
YHR093W	chrVIII	289142	289690	+	548	g3	AHT1|-|YHR093W|-|protein-coding		-0.436936	0.0122358	0.0546422		-0.099172	0.531355	0.686187		0.067469	0.689704	0.781702		0.408626	0.014873	0.0398695		0.665774	0.0156462	0.0436987		0.851543	0.00419193	0.013744	down	-2.22922	5.05072e-24	5.6034e-23	down	-1.92611	3.08692e-20	2.73673e-19	down	-1.67371	1.35227e-14	1.67002e-13	down	-1.79771	1.27762e-15	1.29095e-14
YHR094C	chrVIII	290913	292625	-	1712	g3	HXT1|HOR4|YHR094C|-|protein-coding		-0.267773	0.0688121	0.192237		-0.0801903	0.619286	0.760736		0.0913622	0.491002	0.607377		0.282164	0.103277	0.189272	up	1.42227	7.33734e-10	2.53096e-08	up	1.14969	0.000151682	0.00088906	down	-2.63879	2.79165e-28	4.20992e-27	down	-2.90045	2.65391e-64	2.52838e-62	down	-1.7662	3.91226e-13	4.10514e-12	down	-1.77544	9.66833e-11	5.53715e-10
YHR096C	chrVIII	294669	296447	-	1778	g3	HXT5|-|YHR096C|-|protein-coding		0.22838	0.333418	0.547967		0.350153	0.00369723	0.0149132		-0.371113	0.0196417	0.0448419		-0.246514	0.237895	0.360567		0.30872	0.355133	0.490679		0.244491	0.429689	0.554199	down	-1.42694	1.86086e-05	4.34586e-05	down	-1.02235	0.00304483	0.00519326		-0.472422	0.0155441	0.0282714		-0.948616	3.56918e-08	1.46127e-07
YHR120W	chrVIII	349574	352453	+	2879	g3	MSH1|-|YHR120W|-|protein-coding		0.171451	0.0488488	0.150046		-0.17872	0.00104364	0.00522863		0.231058	0.0100294	0.0255523		-0.116288	0.0133063	0.0363681		0.16293	0.0118847	0.0352258		0.0629134	0.342988	0.467336		-0.886395	6.4622e-58	4.90964e-56	down	-1.06033	7.21453e-96	1.66545e-93		-0.786027	4.33376e-40	5.41901e-38		-0.717712	1.08023e-31	5.06524e-30
YHR131C	chrVIII	365340	367892	-	2552	g3	YHR131C|-|YHR131C|-|protein-coding		-0.192232	5.26553e-05	0.000721546		-0.0807181	0.203601	0.359946		0.0189579	0.749419	0.827918		0.134391	0.0211796	0.0532534		0.553615	4.49494e-05	0.000387624		0.609756	6.2257e-09	1.46536e-07	down	-1.36854	2.31075e-52	1.29618e-50		-0.965334	9.83087e-23	1.04991e-21		-0.550082	4.13822e-07	1.83168e-06		-0.904766	1.19348e-33	6.82217e-32
YHR149C	chrVIII	394455	396659	-	2204	g3	SKG6|-|YHR149C|-|protein-coding		0.410033	0.00120393	0.00905114		0.153843	0.125529	0.252997		0.0303397	0.822422	0.885254		-0.223027	0.00659737	0.0203586		-0.0312982	0.823768	0.892142		-0.119568	0.15048	0.246098		-0.927781	6.91141e-37	1.70709e-35	down	-1.35395	6.61981e-28	1.05111e-26	down	-1.16777	2.99379e-28	1.52278e-26		-0.834974	2.21754e-19	3.48421e-18
YHR151C	chrVIII	399268	400848	-	1580	g3	MTC6|-|YHR151C|-|protein-coding		0.0268537	0.679933	0.829295		-0.0635128	0.337938	0.508474		0.163943	0.0393627	0.0795203		0.0765977	0.131729	0.228838		0.472479	5.49577e-12	2.89347e-10		0.35512	2.29608e-06	2.5759e-05	down	-1.31195	6.61318e-92	1.58769e-89	down	-1.35513	9.13818e-129	3.91767e-126		-0.964388	7.22563e-54	2.40935e-51	down	-1.04376	1.3853e-57	4.89091e-55
YHR168W	chrVIII	440377	441933	+	1556	g3	MTG2|-|YHR168W|-|protein-coding		0.0923254	0.12108	0.279186		0.152923	0.0674198	0.159326		-0.208665	0.0126326	0.0308717		-0.144352	0.0131624	0.0361229		0.263584	0.00994888	0.0306072		0.222209	0.00391072	0.013052	down	-1.48882	4.96227e-132	4.25479e-129	down	-1.45215	1.7925e-142	1.07586e-139	down	-1.04825	9.71918e-29	5.07257e-27	down	-1.13247	6.12848e-55	1.67196e-52
YHR185C	chrVIII	474627	475340	-	713	g3	PFS1|ADY1|YHR185C|-|protein-coding		0.291347	0.426843	0.634125		-0.463349	0.39147	0.563724		-0.285036	0.532011	0.643516	down	-1.03566	0.0113289	0.0320282		-0.699178	0.124981	0.223321		-0.670868	0.231741	0.345139		-0.406889	0.283249	0.344003		-0.0501939	1	1		0.276994	0.658674	0.731427		-0.0584686	1	1
YHR189W	chrVIII	484028	484600	+	572	g3	PTH1|-|YHR189W|-|protein-coding		-0.101882	0.336231	0.55025		0.18496	0.165857	0.310207		-0.13626	0.219923	0.324717		0.156683	0.226437	0.346791		0.613852	0.00398544	0.0149973		0.730133	0.00338103	0.0115629	down	-1.35413	6.37449e-26	8.05468e-25		-0.763196	5.06129e-08	1.51435e-07		-0.308695	0.119425	0.173481		-0.796996	0.000714114	0.00160589
YHR196W	chrVIII	491931	493658	+	1727	g3	UTP9|-|YHR196W|-|protein-coding		0.184951	0.0737109	0.202292		-0.136292	0.0173147	0.0539299		0.212174	0.0333712	0.06945		-0.106319	0.0660402	0.132434		-0.130558	0.323085	0.457672		-0.155034	0.166038	0.266916		-0.625888	1.07505e-13	5.23737e-13		-0.99337	3.06603e-40	1.04559e-38	down	-1.02379	1.90454e-16	3.01611e-15		-0.683399	1.07387e-12	7.72826e-12
YHR197W	chrVIII	493896	496187	+	2291	g3	RIX1|IPI2|YHR197W|-|protein-coding		0.192619	0.116222	0.272379		-0.125655	0.114387	0.236133		0.273692	0.0320601	0.0672345		-0.0413268	0.534143	0.657221		-0.297632	0.0185407	0.0498795		-0.290633	0.010606	0.0293892		-0.428575	9.85462e-06	2.37922e-05		-0.760592	1.76021e-27	2.73699e-26	down	-1.02321	3.08339e-16	4.7228e-15		-0.688163	1.06478e-14	9.65379e-14
YHR206W	chrVIII	512732	514600	+	1868	g3	SKN7|BRY1|POS9|YHR206W|-|protein-coding		0.0878834	0.283125	0.495711		-0.0317709	0.735756	0.848417		0.120378	0.165391	0.257911		0.00442081	0.960372	0.988197		0.155728	0.241052	0.370119		-0.0242896	0.842478	0.903601		-0.955789	3.6517e-26	4.6633e-25	down	-1.26232	9.03723e-42	3.24799e-40	down	-1.1174	5.13515e-17	8.60926e-16		-0.993528	1.48714e-15	1.48516e-14
YHR213W	chrVIII	539151	539747	+	596	g3	YHR213W|-|YHR213W|-|protein-coding		-0.338555	0.694722	0.837053		0.200146	0.742471	0.853536		0.182422	0.858822	0.913459		0.726079	0.209905	0.326979		1.85333	0.0745844	0.148995		-0.273247	1	1		-0.542195	0.634329	0.696148	down	-2.32757	0.0124614	0.019447		-1.17246	0.0493118	0.0794976	down	-1.55276	0.0124474	0.0222216
YHR219W	chrVIII	560173	562047	+	1874	g3	YHR219W|-|YHR219W|-|protein-coding		0.435576	0.125557	0.285777		0.409904	0.100772	0.216942		0.532585	0.0352981	0.0727789		0.510281	0.0632203	0.127718		0.92877	0.00286803	0.0115919		0.78284	0.0234822	0.0568421		-0.974697	0.00431582	0.00738624	down	-1.11836	0.00173353	0.0030647		-0.700103	0.00502301	0.0101406		-0.713645	0.00920278	0.0168966
YIL006W	chrIX	344062	345183	+	1121	g3	YIA6|NDT1|YIL006W|-|protein-coding		-0.0522862	0.518742	0.710582		0.160812	0.034114	0.0929848		-0.108587	0.147491	0.234625		0.108652	0.196367	0.310647		0.714675	0.0294483	0.0707603	up	1.02426	1.09596e-05	9.7741e-05	down	-2.17565	2.03978e-58	1.65442e-56	down	-1.1934	7.25945e-08	2.14214e-07		-0.589888	0.0164495	0.0297828	down	-1.27532	1.06078e-12	7.64324e-12
YIL009W	chrIX	339344	341428	+	2084	g3	FAA3|-|YIL009W|-|protein-coding		0.210543	0.0633119	0.180404		-0.0327653	0.784613	0.881822		-0.2624	0.0384209	0.0780645		-0.501662	6.03338e-07	7.42056e-06		-0.157908	0.214787	0.338893		-0.271787	0.00513814	0.0162825	down	-1.19937	8.8498e-38	2.33993e-36	down	-1.42628	1.81161e-36	5.03391e-35	down	-1.08678	7.10959e-20	1.65394e-18		-0.982097	8.43062e-21	1.49706e-19
YIL015W	chrIX	322342	324105	+	1763	g3	BAR1|SST1|YIL015W|-|protein-coding		0.505211	0.0137829	0.0593039		0.359438	0.17878	0.32724		0.225743	0.390519	0.509764		0.0883529	0.667612	0.772063		-0.127273	0.585528	0.704277		0.0256534	0.883807	0.932433	down	-1.36579	6.53556e-16	3.78292e-15	down	-1.64315	5.17796e-13	2.55576e-12	down	-1.8651	2.32703e-16	3.66584e-15	down	-1.44423	2.11774e-11	1.31308e-10
YIL042C	chrIX	275108	276292	-	1184	g3	PKP1|-|YIL042C|-|protein-coding		-0.0681711	0.448814	0.653989		0.200612	0.0055154	0.0208329		-0.157382	0.0676977	0.123911		0.116744	0.15046	0.252959		0.458686	0.00826453	0.0267507		0.446448	9.71447e-06	8.82091e-05	down	-1.04752	2.10447e-24	2.4105e-23		-0.682845	5.49441e-07	1.47616e-06		-0.344686	0.010325	0.0194839		-0.72932	1.05872e-20	1.85261e-19
YIL046W	chrIX	268651	270573	+	1922	g3	MET30|ZRG11|YIL046W|-|protein-coding		0.0329596	0.686681	0.834741		-0.0140764	0.86417	0.933009		0.375926	6.49548e-09	1.00739e-07		0.332255	0.000453409	0.00218583		0.506412	6.33672e-10	2.22026e-08		0.508358	4.19851e-10	1.34757e-08	down	-1.12972	1.20508e-42	4.10961e-41	down	-1.0633	6.90468e-35	1.71958e-33		-0.89378	1.71363e-20	4.26771e-19		-0.964784	6.85109e-24	1.62531e-22
YIL046W-A	chrIX	268309	268473	+	164	g3	YIL046W-A|-|YIL046W-A|-|protein-coding		0.157814	0.615095	0.788341		0.229748	0.42138	0.591746		0.500778	0.0510939	0.0985866		0.578546	0.0323202	0.0752039		0.529878	0.164224	0.275327		0.618839	0.131032	0.220481	down	-1.20063	0.000138157	0.000291158	down	-1.01233	0.000637668	0.00119379	down	-1.06744	0.000677481	0.00163041	down	-1.1703	0.000993256	0.00217733
YIL047C	chrIX	265115	267823	-	2708	g3	SYG1|-|YIL047C|-|protein-coding		0.241599	0.00210634	0.0140755		0.0950282	0.309007	0.476689		0.390768	1.005e-05	6.5e-05		0.247076	0.00294241	0.0104996		0.0949971	0.374364	0.508355		0.314444	9.96655e-05	0.000634351	down	-1.11846	1.83532e-54	1.21051e-52		-0.861636	1.02855e-17	7.62146e-17	down	-1.01919	3.87167e-27	1.80138e-25	down	-1.0615	8.53651e-30	3.4619e-28
YIL054W	chrIX	254543	254860	+	317	g3	YIL054W|-|YIL054W|-|protein-coding		0.0799822	0.78626	0.894407		0.262843	0.368601	0.540783		0.15273	0.656283	0.753301		0.340562	0.216799	0.335368	up	1.16587	0.00664632	0.0224866		0.704002	0.145605	0.240207	down	-1.54168	6.27715e-05	0.000138259	down	-1.44616	0.000160816	0.00032803		-0.620959	0.0354088	0.0593145	down	-1.18667	0.000172545	0.000427941
YIL082W-A	chrIX	205635	210132	+	4497	g3	YIL082W-A|-|YIL082W-A|-|protein-coding		-0.0201566	1	1		-0.157993	0.818571	0.904467		0.471629	0.273082	0.385384		0.33841	0.442688	0.576733		0.128652	1	1		0.0551571	1	1		-0.868077	0.0972178	0.131478		-0.980466	0.0651926	0.0899507	down	-1.19482	0.0125276	0.0232932	down	-1.16125	0.018004	0.0309539
YIL091C	chrIX	191030	193195	-	2165	g3	UTP25|-|YIL091C|-|protein-coding		0.237798	0.0247799	0.0924356		-0.0649756	0.272257	0.436571		0.247924	0.0174483	0.0405437		-0.0515263	0.366552	0.504135		-0.0896915	0.464065	0.593378		-0.148297	0.0959862	0.174941		-0.678024	7.26982e-22	6.88224e-21	down	-1.04023	2.75905e-41	9.74107e-40	down	-1.08443	3.70762e-22	1.11825e-20		-0.78414	7.87584e-23	1.67035e-21
YIL122W	chrIX	130610	131665	+	1055	g3	POG1|-|YIL122W|-|protein-coding		-0.0196966	0.761541	0.880687		0.206758	0.00223237	0.00982306		-0.175679	0.0039525	0.011646		0.0560076	0.442236	0.57627		0.318633	1.28363e-05	0.00013215		0.104579	0.227503	0.341411	down	-1.12206	1.96287e-53	1.2272e-51	down	-1.18721	1.19902e-66	1.26255e-64		-0.929431	3.93873e-32	2.71727e-30	down	-1.08343	1.49401e-33	8.4595e-32
YIL130W	chrIX	102782	105676	+	2894	g3	ASG1|-|YIL130W|-|protein-coding		0.262217	0.000871584	0.00703124		-0.00215535	0.988303	1		0.336026	0.0050091	0.0141903		0.0739733	0.46185	0.592439		0.234166	0.0150688	0.042382		0.129658	0.238584	0.352184	down	-1.2918	1.55166e-74	2.16583e-72	down	-1.18141	6.66984e-53	3.8126e-51	down	-1.02541	8.67624e-18	1.58282e-16	down	-1.24857	6.83116e-22	1.33553e-20
YIL134C-A	chrIX	96522	96725	-	203	g3	YIL134C-A|-|YIL134C-A|-|protein-coding		-0.0208318	1	1		0.0851614	0.813622	0.902487		0.432376	0.141453	0.227522		0.542964	0.0501268	0.10665		-0.0697939	1	1		0.619921	0.12715	0.216374		-0.925309	0.0115147	0.01841		-0.481268	0.158379	0.20144	down	-1.09932	0.000445863	0.0011211		-0.856687	0.00458831	0.0089587
YIL140W	chrIX	85366	87837	+	2471	g3	AXL2|BUD10|SRO4|YIL140W|-|protein-coding		0.511886	6.1002e-05	0.000811646		-0.0579605	0.328766	0.498548		0.392884	0.000903329	0.00328991		-0.174486	0.018827	0.0484562		0.419158	0.00807681	0.0262179		0.260536	0.00447072	0.014481		-0.822282	1.69601e-16	1.02927e-15	down	-1.22014	3.9858e-17	2.79146e-16		-0.631918	2.46827e-10	1.77207e-09		-0.397987	2.16554e-10	1.17519e-09
YIL155C	chrIX	51759	53708	-	1949	g3	GUT2|-|YIL155C|-|protein-coding		-0.431665	0.00338193	0.0206704		0.517151	1.50261e-15	9.39443e-14		-0.703106	4.44681e-07	4.00146e-06		0.253644	0.00439178	0.0145713	up	1.41244	1.05502e-06	1.57518e-05		0.668892	1.09908e-06	1.3686e-05	down	-1.52167	6.22544e-52	3.36623e-50	down	-1.23708	1.26131e-20	1.14877e-19		-0.0806455	0.762533	0.820789	down	-1.12033	7.65595e-19	1.1318e-17
YIR027C	chrIX	406260	407642	-	1382	g3	DAL1|-|YIR027C|-|protein-coding		0.257849	0.219138	0.416223		-0.024996	0.941918	0.97979		0.948585	0.000904876	0.00329355		0.674781	0.0133798	0.0365357		0.732901	0.00418461	0.0156389	up	1.00002	2.05389e-05	0.000163711	down	-1.0381	1.52168e-05	3.59713e-05		-0.839491	0.000456945	0.000872601		-0.785034	0.00616219	0.0121823		-0.727279	0.0066824	0.0125888
YJL025W	chrX	393967	395511	+	1544	g3	RRN7|-|YJL025W|-|protein-coding		0.264733	0.0441272	0.139542		0.024999	0.814831	0.902743		0.415266	0.00297655	0.00914761		0.178985	0.0367077	0.0830767		0.295379	0.0135163	0.03889		0.180911	0.0736287	0.142186	down	-1.18988	3.46642e-36	8.0955e-35	down	-1.4597	7.51553e-43	2.85495e-41	down	-1.3486	1.61908e-43	3.23925e-41	down	-1.19924	4.63161e-38	3.70652e-36
YJL056C	chrX	330431	333073	-	2642	g3	ZAP1|ZRG10|YJL056C|-|protein-coding		-0.0320007	0.762386	0.880731		-0.146941	0.230977	0.391838		0.263944	0.0587982	0.110699		0.149628	0.0771446	0.149507		0.154962	0.117071	0.212413		0.168554	0.144617	0.238852	down	-1.20886	8.1685e-32	1.49474e-30	down	-1.25277	4.13059e-42	1.51169e-40	down	-1.25349	1.83902e-40	2.45285e-38	down	-1.1991	1.74714e-30	7.43713e-29
YJL083W	chrX	278841	280655	+	1814	g3	TAX4|-|YJL083W|-|protein-coding		0.070517	0.413271	0.623386		0.195223	0.0138779	0.044879		0.00866512	0.928791	0.962964		0.139105	0.0592559	0.121508		0.305945	0.188908	0.307687		0.532357	0.00218975	0.00813801	down	-1.63573	4.65911e-49	2.11848e-47		-0.986037	5.86051e-09	1.94766e-08		-0.82269	1.30548e-06	5.27641e-06	down	-1.2566	7.61139e-20	1.24819e-18
YJL084C	chrX	274862	278002	-	3140	g3	ALY2|ART3|YJL084C|-|protein-coding		0.21382	0.00761657	0.0387084		0.19167	0.071299	0.165974		0.401469	4.5854e-06	3.2105e-05		0.383591	0.000137054	0.00077312		0.529642	9.32709e-07	1.41367e-05		0.504379	8.07262e-14	6.07222e-12	down	-1.06642	3.96912e-51	1.98522e-49		-0.908605	8.7058e-22	8.69421e-21		-0.767824	5.75932e-11	4.53207e-10		-0.957862	5.6691e-21	1.03738e-19
YJL094C	chrX	251821	254442	-	2621	g3	KHA1|-|YJL094C|-|protein-coding		0.182567	0.0558814	0.166097		0.240756	0.0200316	0.0608141		-0.0789791	0.250109	0.359645		-0.0162006	0.895802	0.94376		0.113384	0.452661	0.583504		-0.010801	0.923926	0.95759	down	-1.31485	3.27984e-31	5.78988e-30	down	-1.13677	2.27421e-18	1.78429e-17	down	-1.01175	1.02777e-11	9.07156e-11	down	-1.32208	1.00498e-26	3.17468e-25
YJL098W	chrX	242082	245258	+	3176	g3	SAP185|-|YJL098W|-|protein-coding		0.28921	0.00861819	0.0424335		0.0219955	0.716713	0.834797		0.140839	0.212941	0.316204		-0.123953	0.0189214	0.0486573		-0.205384	0.0240735	0.0611207		-0.411984	7.13184e-06	6.81613e-05		-0.805469	1.25098e-24	1.4495e-23	down	-1.12673	2.25108e-61	1.77776e-59	down	-1.21384	3.22848e-49	8.07389e-47	down	-1.1047	1.93136e-57	6.44e-55
YJL107C	chrX	218853	220016	-	1163	g3	YJL107C|-|YJL107C|-|protein-coding		0.277191	0.00253176	0.0164811		0.278472	0.130179	0.260097		0.484469	0.000815059	0.00301602		0.491625	0.000646353	0.00295237		0.117334	0.754233	0.84213		0.72434	0.0064097	0.019504	down	-1.70225	1.44955e-16	8.86873e-16		-0.462072	0.152345	0.194589		-0.840765	0.00040427	0.00102815	down	-1.48401	3.87547e-12	2.64927e-11
YJL108C	chrX	217705	218856	-	1151	g3	PRM10|-|YJL108C|-|protein-coding		0.278307	0.000579243	0.00499597		0.338005	0.0440385	0.113637		0.419897	0.00256274	0.00807432		0.485947	6.1924e-05	0.000396658		0.260491	0.413197	0.54686		0.678328	0.000246147	0.00132857	down	-1.46084	9.1426e-22	8.57405e-21		-0.460344	0.106137	0.140213		-0.69032	0.000258702	0.00068264	down	-1.28121	2.03261e-16	2.35062e-15
YJL109C	chrX	212000	217309	-	5309	g3	UTP10|-|YJL109C|-|protein-coding		0.230321	0.0533346	0.160758		-0.0123171	0.898532	0.953836		0.536861	4.10118e-05	0.000224183		0.297853	6.87914e-05	0.000432795		0.00936567	0.93984	0.972951		-0.105257	0.318765	0.441345		-0.691228	1.55125e-13	7.47841e-13		-0.996705	4.29242e-36	1.16575e-34	down	-1.29139	1.01724e-25	4.12531e-24	down	-1.10511	3.60469e-33	1.96685e-31
YJL116C	chrX	193860	194873	-	1013	g3	NCA3|-|YJL116C|-|protein-coding		0.842615	0.000363516	0.00344136	up	1.04131	4.82262e-05	0.00037494	up	1.22145	2.95391e-11	7.29604e-10	up	1.42235	1.65911e-06	1.7407e-05		0.707677	0.0153276	0.0430158	up	1.29089	8.39512e-08	1.49075e-06	down	-1.56157	1.99304e-08	6.22062e-08		-0.442589	0.180109	0.226201	down	-1.16335	5.37777e-06	1.94912e-05	down	-1.70794	1.51454e-10	8.37043e-10
YJL156C	chrX	126853	128952	-	2099	g3	SSY5|RAA3|YJL156C|-|protein-coding		0.121246	0.0728507	0.200481		0.0891536	0.152669	0.290987		0.0628658	0.335018	0.453593		0.0351233	0.593457	0.706452		0.263932	0.00115344	0.00558751		0.0581075	0.45903	0.581735		-0.83341	5.03467e-24	5.59595e-23	down	-1.00774	9.13907e-36	2.41642e-34		-0.783697	8.8342e-30	5.4105e-28		-0.821754	1.29252e-39	1.21214e-37
YJL157C	chrX	123836	126328	-	2492	g3	FAR1|-|YJL157C|-|protein-coding		0.447447	1.74461e-06	3.98142e-05		0.380546	0.114515	0.236273		-0.219909	0.16491	0.257307		-0.280984	0.157973	0.262865		-0.213669	0.28919	0.421784		-0.181901	0.261665	0.378785	down	-1.45455	5.74864e-27	7.75356e-26	down	-1.80471	9.87318e-28	1.56356e-26	down	-1.74442	6.92539e-13	7.04512e-12	down	-1.36991	9.96957e-10	4.94524e-09
YJL181W	chrX	85660	87495	+	1835	g3	RBH1|-|YJL181W|-|protein-coding		0.107938	0.355034	0.568092		0.0275742	0.767881	0.871563		-0.209652	0.0643043	0.119016		-0.287264	0.00106603	0.00447122		0.170205	0.218207	0.342759		0.0602903	0.711284	0.801714	down	-1.074	9.77588e-23	9.92806e-22	down	-1.13832	1.80006e-36	5.0251e-35		-0.684827	1.70619e-07	8.04444e-07		-0.73913	5.79707e-08	2.3119e-07
YJL193W	chrX	71366	72574	+	1208	g3	YJL193W|-|YJL193W|-|protein-coding		0.176336	0.0226743	0.0867927		-0.0257257	0.770431	0.873301		0.0517701	0.576566	0.682824		-0.147853	0.0356006	0.0810295		-0.00631479	0.961947	0.98711		-0.209628	0.0142875	0.0375126		-0.857215	8.2101e-28	1.17888e-26	down	-1.06903	1.02043e-30	2.01468e-29		-0.933047	4.04748e-34	3.19644e-32		-0.929451	4.39378e-31	1.95344e-29
YJL194W	chrX	69338	70879	+	1541	g3	CDC6|-|YJL194W|-|protein-coding		0.126995	0.423474	0.631633		0.15804	0.279555	0.444121		-0.185227	0.282178	0.395709		-0.152328	0.2235	0.34342		0.61413	3.84889e-09	1.11599e-07		0.393516	0.00240253	0.00872352	down	-1.84327	7.85522e-56	5.61274e-54	down	-2.00259	3.40906e-66	3.52779e-64	down	-1.24195	3.81543e-23	1.22461e-21	down	-1.30978	7.91007e-21	1.41298e-19
YJL198W	chrX	60844	63489	+	2645	g3	PHO90|-|YJL198W|-|protein-coding		-0.0794223	0.317748	0.531103		-0.133763	0.10357	0.220738		0.257455	0.0041842	0.0122148		0.206756	0.00368063	0.0125661		-0.00647034	0.970572	0.991553		-0.0765231	0.6344	0.738206		-0.908492	4.36533e-13	2.03738e-12	down	-1.20176	6.10049e-77	8.51515e-75	down	-1.42153	1.65509e-16	2.64903e-15	down	-1.20024	7.42479e-21	1.33026e-19
YJL209W	chrX	38005	39969	+	1964	g3	CBP1|-|YJL209W|-|protein-coding		0.10417	0.110655	0.263657		0.113587	0.134089	0.266051		-0.00653373	0.936508	0.968623		0.00611667	0.924933	0.964296		0.261625	0.00178413	0.00798534		0.160113	0.0118729	0.0322302	down	-1.13641	5.00437e-102	1.66868e-99	down	-1.05098	6.72772e-63	6.02683e-61		-0.800087	2.1359e-21	5.96263e-20		-0.992316	1.68697e-35	1.17735e-33
YJR053W	chrX	534027	535751	+	1724	g3	BFA1|IBD1|YJR053W|-|protein-coding		0.214128	0.0827295	0.217745		-0.269371	0.00807848	0.0288442		0.167925	0.1659	0.258498		-0.312041	0.00199672	0.00764307		0.1639	0.18861	0.30753		-0.0190293	0.890121	0.936367		-0.770542	3.16404e-13	1.49768e-12	down	-1.0561	1.24577e-24	1.52907e-23		-0.585023	1.24173e-06	5.04133e-06		-0.488579	0.0001453	0.000365045
YJR054W	chrX	536056	537549	+	1493	g3	KCH1|-|YJR054W|-|protein-coding		0.389677	2.07531e-06	4.66517e-05		0.214132	0.00249534	0.0107904		-0.220165	0.00856012	0.0223091		-0.392277	2.08634e-09	4.85358e-08		-0.221757	0.00923964	0.0289712		-0.143582	0.0822445	0.155573	down	-1.33843	3.12448e-63	3.07429e-61	down	-1.5403	1.58052e-120	5.92891e-118	down	-1.37478	2.01145e-61	9.28672e-59	down	-1.10049	5.43891e-53	1.20905e-50
YJR097W	chrX	612413	612931	+	518	g3	JJJ3|DPH4|YJR097W|-|protein-coding		0.441486	0.000492646	0.00442644		-0.233346	0.00180527	0.00834762		0.758768	7.26386e-12	2.13714e-10		0.0872673	0.347632	0.483341		0.334467	0.0146683	0.0416064		0.193545	0.19664	0.305127		-0.77288	2.36087e-10	8.7361e-10	down	-1.25115	4.25011e-32	8.98211e-31	down	-1.00949	8.13562e-17	1.33052e-15		-0.675065	4.31935e-08	1.74931e-07
YJR119C	chrX	644304	646490	-	2186	g3	JHD2|KDM5|YJR119C|-|protein-coding		0.00384567	0.980379	1		0.0362869	0.725559	0.841508		0.771103	1.00742e-09	1.86621e-08		0.808342	2.54665e-12	1.04132e-10		0.848538	1.53721e-20	3.69053e-18		0.709718	6.32151e-12	3.03534e-10	down	-1.0536	3.47552e-19	2.64386e-18	down	-1.13495	5.59458e-21	5.24667e-20	down	-1.0994	4.39179e-32	2.9954e-30	down	-1.1622	3.07134e-27	9.91084e-26
YJR154W	chrX	725784	726824	+	1040	g3	YJR154W|-|YJR154W|-|protein-coding		0.0400515	0.720622	0.854668		-0.472341	0.00303832	0.0126463	up	1.213	4.30839e-12	1.33984e-10		0.701976	2.4482e-14	1.5632e-12		0.792867	1.01302e-11	5.10937e-10	up	1.05172	1.23636e-14	1.03776e-12	down	-1.38077	1.35654e-24	1.56416e-23	down	-1.03297	1.67167e-18	1.32192e-17		-0.94657	6.45991e-26	2.63758e-24	down	-1.0405	7.93929e-30	3.2416e-28
YKL020C	chrXI	398832	402080	-	3248	g3	SPT23|-|YKL020C|-|protein-coding		-0.0842202	0.120963	0.279063		-0.0147546	0.801348	0.894087		-0.0615898	0.273009	0.385372		0.0124509	0.829683	0.895963		0.219819	0.071581	0.144059		0.255228	0.00493475	0.0157126	down	-1.00447	1.10588e-56	8.19444e-55		-0.710179	9.9894e-14	5.28716e-13		-0.507116	1.41334e-07	6.73243e-07		-0.774041	6.41963e-21	1.15708e-19
YKL048C	chrXI	347214	349136	-	1922	g3	ELM1|LDB9|YKL048C|-|protein-coding		0.0867191	0.380014	0.591828		-0.113106	0.037484	0.0999463		0.124225	0.203883	0.305164		-0.0731051	0.151899	0.254878		0.17307	0.0336015	0.0785649		0.159692	0.115184	0.200387	down	-1.1917	1.26606e-52	7.37759e-51	down	-1.05528	3.11536e-56	2.0776e-54		-0.813005	2.43585e-37	2.65818e-35		-0.96999	5.12827e-42	5.80753e-40
YKL055C	chrXI	335321	336157	-	836	g3	OAR1|-|YKL055C|-|protein-coding		0.00195078	0.992653	1		-0.159479	0.0605033	0.145721		0.569213	4.11098e-09	6.70492e-08		0.41238	2.25317e-06	2.26146e-05		0.725983	7.64246e-06	8.44741e-05		0.64237	2.08316e-05	0.000165385	down	-1.46786	1.08477e-29	1.7789e-28	down	-1.60254	2.85474e-29	4.99537e-28	down	-1.2913	1.06255e-36	1.11885e-34	down	-1.24823	1.50172e-34	9.19727e-33
YKL078W	chrXI	288845	291052	+	2207	g3	DHR2|-|YKL078W|-|protein-coding		0.125752	0.366516	0.580582		-0.261967	0.00074232	0.00393935		0.286569	0.0434021	0.086144		-0.0977213	0.145217	0.246421		-0.337804	0.0261498	0.0648024		-0.361236	0.00485594	0.0155446		-0.456302	0.000129735	0.00027447		-0.842788	1.61635e-26	2.34899e-25	down	-1.08934	1.40872e-13	1.5514e-12		-0.730291	8.84488e-19	1.28852e-17
YKL116C	chrXI	221344	222900	-	1556	g3	PRR1|-|YKL116C|-|protein-coding		0.10487	0.129496	0.292669		0.174397	0.00633395	0.0234959		-0.434939	3.98809e-08	4.82592e-07		-0.360792	4.2503e-13	2.09101e-11		-0.102144	0.131559	0.232515		-0.12711	0.0345923	0.078526	down	-1.0092	2.86558e-79	4.91406e-77	down	-1.0119	2.0674e-82	3.5453e-80		-0.757729	1.21335e-28	6.22438e-27		-0.786303	7.97761e-42	8.70575e-40
YKL148C	chrXI	169207	171129	-	1922	g3	SDH1|-|YKL148C|-|protein-coding		-0.551755	0.000212804	0.0022808		0.871141	1.7931e-36	9.78381e-34	down	-1.51584	1.62628e-25	6.5073e-23		-0.0837111	0.347648	0.483341		0.0172917	0.934431	0.969893		0.103331	0.441293	0.564863		-0.794969	5.51711e-14	2.778e-13		-0.40289	0.011005	0.0173456		-0.30531	0.056665	0.0901653		-0.621313	1.10896e-07	4.28588e-07
YKL155C	chrXI	159456	161342	-	1886	g3	RSM22|-|YKL155C|-|protein-coding		0.201792	0.000298508	0.00298111		0.0215579	0.92025	0.968158		0.526796	0.00449067	0.0129706		0.347845	0.00761706	0.0229852		0.803801	1.68861e-06	2.37354e-05		0.66819	0.000309371	0.00160488	down	-1.05129	1.49061e-69	1.72051e-67	down	-1.11556	1.01891e-75	1.38989e-73		-0.664442	0.00100763	0.00234593		-0.736921	0.00086737	0.00192314
YKL187C	chrXI	89284	91536	-	2252	g3	FAT3|-|YKL187C|-|protein-coding		-0.102186	0.369404	0.582086		-0.0891965	0.268889	0.433138		-0.125412	0.22252	0.327907		-0.107224	0.271363	0.399685		0.881451	4.89592e-05	0.000417999		0.512158	0.00323781	0.0111558	down	-1.02476	2.21371e-15	1.23712e-14		-0.597318	2.64934e-07	7.35833e-07		0.387846	0.0562705	0.089585		-0.416943	0.00323495	0.00650022
YKL209C	chrXI	42423	46295	-	3872	g3	STE6|-|YKL209C|-|protein-coding		0.203118	0.0202665	0.0797115		0.126994	0.320748	0.489871		0.258616	0.0249118	0.0544702		0.188151	0.0594242	0.121687		0.0930585	0.563978	0.684945		0.0394909	0.686102	0.781965		-0.914959	8.81194e-26	1.0905e-24	down	-1.18643	7.04877e-16	4.51513e-15	down	-1.28732	4.07943e-25	1.58992e-23	down	-1.07648	1.12099e-22	2.31792e-21
YKR024C	chrXI	485144	487372	-	2228	g3	DBP7|-|YKR024C|-|protein-coding		0.237547	0.0849968	0.221324		0.00588249	0.946515	0.982503		0.081409	0.567275	0.674749		-0.147408	0.0419871	0.0926874		0.12113	0.240687	0.369652		-0.000755658	0.995946	1	down	-1.46195	2.06195e-52	1.17865e-50	down	-1.86616	2.39111e-138	1.30468e-135	down	-1.60363	2.64295e-51	7.55379e-49	down	-1.32507	2.20245e-45	3.38952e-43
YKR041W	chrXI	518198	518950	+	752	g3	YKR041W|-|YKR041W|-|protein-coding		0.547537	0.000692736	0.00582325		0.467473	0.0590136	0.143053		0.0154058	0.946463	0.97539		-0.0591527	0.776356	0.857923		0.0693529	0.756402	0.843284		0.241946	0.246683	0.361384	down	-1.33872	2.93968e-17	1.89924e-16	down	-1.02852	6.80111e-09	2.24164e-08		-0.905263	0.000122816	0.000343177	down	-1.05243	2.44992e-05	6.88087e-05
YKR073C	chrXI	578187	578507	-	320	g3	YKR073C|-|YKR073C|-|protein-coding		0.215519	0.0666016	0.187849		0.034208	0.788914	0.885058		0.23162	0.0299587	0.0633587		0.0564263	0.702209	0.8005		0.235574	0.120399	0.217268		0.244884	0.116712	0.202283	down	-1.19529	4.81462e-16	2.81376e-15	down	-1.10258	3.19501e-15	1.95479e-14		-0.92773	7.15823e-10	4.81117e-09	down	-1.01663	2.91476e-11	1.78879e-10
YKR075C	chrXI	579827	580750	-	923	g3	YKR075C|-|YKR075C|-|protein-coding		0.141034	0.293418	0.505771		-0.122653	0.522847	0.678954		0.0371583	0.796132	0.862835		-0.223784	0.225657	0.345875	up	1.13035	5.85967e-07	9.50534e-06		0.678103	3.53783e-06	3.73182e-05	down	-3.84682	1.12667e-141	1.12705e-138	down	-3.58501	3.02645e-153	3.02746e-150	down	-2.23268	2.91818e-16	4.50254e-15	down	-2.95491	9.14272e-48	1.56785e-45
YKR093W	chrXI	615730	617535	+	1805	g3	PTR2|-|YKR093W|-|protein-coding		-0.137488	0.392765	0.604145		0.130456	0.60473	0.749142		-0.116762	0.536101	0.646769		0.156376	0.490686	0.620021		-0.130106	0.411345	0.544983		-0.304308	0.0681891	0.134099	down	-1.16251	7.8434e-18	5.34349e-17	down	-1.37633	5.308e-24	6.25906e-23	down	-1.66835	3.67752e-11	2.97473e-10	down	-1.63872	1.39306e-10	7.75618e-10
YKR099W	chrXI	635851	638286	+	2435	g3	BAS1|-|YKR099W|-|protein-coding		0.252152	0.0400163	0.129611		-0.069144	0.500028	0.660613		0.623664	1.1346e-05	7.21382e-05		0.303875	4.86392e-05	0.000328014		0.641412	1.79662e-05	0.000175339		0.489612	0.00828647	0.0240384	down	-1.55348	1.66989e-59	1.41164e-57	down	-1.79302	3.69402e-174	5.54288e-171	down	-1.46081	5.96394e-21	1.56998e-19	down	-1.37357	2.65652e-14	2.28103e-13
YLL011W	chrXII	127523	128992	+	1469	g3	SOF1|-|YLL011W|-|protein-coding		0.151199	0.164174	0.345483		-0.157413	0.0213088	0.0637563		0.284933	0.00706482	0.0191005		-0.0208665	0.766075	0.849747		-0.0804763	0.480814	0.6096		-0.221632	0.0807209	0.15329		-0.626544	2.02021e-09	6.96454e-09	down	-1.01705	4.00423e-45	1.7045e-43	down	-1.0825	3.15917e-21	8.61879e-20		-0.836367	1.48951e-16	1.7461e-15
YLL012W	chrXII	125534	127255	+	1721	g3	YEH1|-|YLL012W|-|protein-coding		0.106893	0.288824	0.501459		0.162703	0.516043	0.672982		0.50225	0.0114953	0.0285929		0.562883	0.00167276	0.00658785		0.375318	0.169609	0.282934		0.3582	0.141953	0.235165		-0.52158	0.00250718	0.00445605		-0.979556	5.19047e-06	1.25163e-05	down	-1.1727	2.70073e-06	1.03643e-05		-0.737691	0.00299561	0.00604967
YLL019C	chrXII	105686	107899	-	2213	g3	KNS1|-|YLL019C|-|protein-coding		0.100317	0.340468	0.554545		0.350925	0.000800061	0.0041902		0.0483301	0.536518	0.647012		0.303102	0.0177915	0.0462772		0.530597	0.0670563	0.136849		0.758889	0.00125625	0.00512373	down	-1.43707	3.45712e-16	2.04632e-15		-0.613713	0.0147198	0.0226942		-0.390349	0.0458502	0.0744771		-0.996441	5.29988e-07	1.87448e-06
YLL028W	chrXII	84804	86564	+	1760	g3	TPO1|-|YLL028W|-|protein-coding		0.0198962	0.928262	0.977272		0.384313	0.0282507	0.0798308		-0.174419	0.36887	0.488193		0.191238	0.341402	0.476645		-0.184497	0.521246	0.646817		-0.123873	0.631371	0.736109		-0.731015	0.00614368	0.0102628		-0.355428	0.244099	0.298084		-0.736564	3.81547e-05	0.000118258	down	-1.05948	2.84332e-08	1.1737e-07
YLL035W	chrXII	68580	70478	+	1898	g3	GRC3|-|YLL035W|-|protein-coding		0.145132	0.123511	0.282836		-0.247232	0.0250526	0.0725004		0.430792	0.000115167	0.000555208		0.0414696	0.660775	0.766372		0.13243	0.395496	0.529268		0.0834791	0.504628	0.624748		-0.730272	1.76095e-18	1.25824e-17	down	-1.02408	1.95085e-62	1.67272e-60		-0.939633	3.25593e-08	1.71572e-07		-0.696364	2.88679e-07	1.06494e-06
YLL038C	chrXII	65775	66518	-	743	g3	ENT4|-|YLL038C|-|protein-coding		0.0565152	0.414679	0.624527		-0.161979	0.027718	0.0786962		0.135189	0.0694432	0.126686		-0.079124	0.251281	0.376764		0.255047	0.0635318	0.131398		0.351328	0.00772523	0.0228183	down	-1.38194	3.46284e-50	1.64952e-48	down	-1.13166	1.31379e-33	3.05635e-32		-0.801189	1.34313e-12	1.32372e-11		-0.964209	2.80445e-21	5.27659e-20
YLR014C	chrXII	172268	174982	-	2714	g3	PPR1|-|YLR014C|-|protein-coding		0.212726	0.0621042	0.177983		-0.104148	0.241719	0.404009		0.594383	3.61867e-07	3.37255e-06		0.280985	0.000698595	0.00315708		0.216281	0.0583212	0.122528		0.0683094	0.446371	0.569485		-0.769044	1.057e-22	1.06984e-21	down	-1.01173	2.30697e-30	4.42378e-29	down	-1.08244	1.45795e-24	5.36846e-23		-0.99274	3.29763e-25	9.07907e-24
YLR023C	chrXII	185498	187129	-	1631	g3	IZH3|-|YLR023C|-|protein-coding		0.0240563	0.833585	0.921461		0.0321054	0.812105	0.90139		0.597523	6.28933e-06	4.27988e-05		0.609404	5.10132e-07	6.35231e-06		0.803273	4.19476e-11	1.87888e-09		0.81586	3.21878e-16	4.02481e-14	down	-1.60286	1.14933e-51	5.89595e-50	down	-1.35882	8.52328e-23	9.15147e-22	down	-1.16949	4.55008e-27	2.10074e-25	down	-1.40517	3.43185e-30	1.42055e-28
YLR042C	chrXII	229966	230451	-	485	g3	YLR042C|-|YLR042C|-|protein-coding		0.673389	7.79347e-06	0.000147096		0.123357	0.218475	0.377783		-0.162326	0.171662	0.26582		-0.708807	2.52049e-07	3.50998e-06		-0.121355	0.36033	0.495805		-0.162223	0.112294	0.196211	down	-1.24042	3.4027e-19	2.59505e-18	down	-1.34995	6.64704e-18	4.99318e-17		-0.768637	1.74182e-11	1.48711e-10		-0.706289	4.8051e-11	2.86398e-10
YLR063W	chrXII	264157	265254	+	1097	g3	BMT6|-|YLR063W|-|protein-coding		0.526633	1.56435e-06	3.6534e-05		0.230825	0.0367355	0.0986517		0.603823	4.22564e-07	3.8486e-06		0.310369	0.00189733	0.00733276		-0.0352034	0.809181	0.882555		-0.0351619	0.742303	0.825555		-0.671492	7.60503e-18	5.19288e-17		-0.93078	2.68243e-50	1.3644e-48	down	-1.28262	2.19037e-16	3.45963e-15	down	-1.02583	3.10205e-16	3.47593e-15
YLR067C	chrXII	267813	270710	-	2897	g3	PET309|-|YLR067C|-|protein-coding		0.126508	0.0688299	0.192237		0.0754029	0.234063	0.396066		-0.0650709	0.387111	0.506197		-0.113019	0.0545809	0.11363		0.122825	0.0949676	0.180378		-0.0530383	0.397406	0.520837		-0.863627	2.69897e-47	1.14888e-45	down	-1.00118	8.12081e-62	6.67686e-60		-0.77071	9.58082e-27	4.25956e-25		-0.813857	8.72873e-35	5.57338e-33
YLR069C	chrXII	271630	273915	-	2285	g3	MEF1|-|YLR069C|-|protein-coding		0.00364695	0.950224	0.990442		0.29153	0.00183453	0.00845689		-0.441348	1.8725e-08	2.47005e-07		-0.149221	0.0629125	0.12731		0.238549	0.0331631	0.0777519		0.027286	0.732018	0.81817	down	-1.15969	1.51424e-70	1.81769e-68	down	-1.08201	3.23474e-39	1.05516e-37		-0.698542	5.85888e-10	3.99149e-09		-0.992704	4.14382e-25	1.12539e-23
YLR073C	chrXII	281019	281621	-	602	g3	RFU1|-|YLR073C|-|protein-coding		0.549029	8.91201e-08	3.07318e-06		0.20733	0.0238631	0.0698096		0.450111	2.3789e-05	0.000138893		0.11208	0.187733	0.300153		-0.010602	0.953712	0.980503		-0.0595495	0.625378	0.731541		-0.799606	2.44925e-20	2.04172e-19	down	-1.17813	4.03015e-35	1.01634e-33	down	-1.3076	2.36501e-18	4.59379e-17		-0.979452	2.05841e-15	2.03871e-14
YLR084C	chrXII	296589	300251	-	3662	g3	RAX2|-|YLR084C|-|protein-coding		0.185474	0.0738093	0.20247		-0.0653244	0.384464	0.556708		0.0691826	0.525534	0.63761		-0.179483	0.00520501	0.0167959		0.224809	0.0248564	0.0625526		0.0536495	0.613633	0.721759	down	-1.99354	3.13392e-147	3.76196e-144	down	-2.19125	1.84796e-152	1.58449e-149	down	-1.79197	9.40126e-98	5.64264e-94	down	-1.77255	2.0444e-81	3.06762e-78
YLR090W	chrXII	320701	322080	+	1379	g3	XDJ1|-|YLR090W|-|protein-coding		0.0109691	0.870499	0.943434		0.0705753	0.185315	0.335129		0.328814	8.70978e-06	5.75728e-05		0.392859	1.81959e-15	1.47583e-13		0.81571	4.43943e-12	2.42231e-10		0.586393	1.2449e-14	1.03776e-12	down	-1.00863	2.62746e-66	2.76667e-64		-0.892009	6.94099e-31	1.37946e-29		-0.473342	3.18776e-06	1.20941e-05		-0.824846	8.95903e-32	4.26763e-30
YLR094C	chrXII	327730	329238	-	1508	g3	GIS3|-|YLR094C|-|protein-coding		0.0447123	0.63383	0.800389		-0.0133409	0.871348	0.938423		0.229389	0.00537113	0.0150572		0.175637	0.0599008	0.122496		0.456026	0.00190019	0.00838598		0.582948	1.04963e-05	9.44107e-05	down	-1.2107	4.67881e-24	5.21006e-23		-0.925755	1.49489e-12	7.09836e-12		-0.650057	3.43246e-08	1.80558e-07		-0.815677	8.81693e-15	8.04243e-14
YLR116W	chrXII	380822	382252	+	1430	g3	MSL5|-|YLR116W|-|protein-coding		0.0675253	0.382438	0.594046		0.231684	0.0635985	0.151475		-0.17034	0.0877725	0.153903		-0.000769171	0.996725	1		-0.0666728	0.435668	0.568082		-0.0969623	0.142216	0.235535		-0.929452	5.22161e-45	2.03507e-43		-0.826872	4.25349e-24	5.06536e-23		-0.897407	3.91707e-14	4.60986e-13	down	-1.03609	2.69795e-19	4.206e-18
YLR120C	chrXII	386511	388220	-	1709	g3	YPS1|YAP3|YLR120C|-|protein-coding		0.216991	0.133092	0.298177		0.308591	0.113187	0.234743		-0.102139	0.45585	0.573587		-0.00474125	0.981091	1		0.256134	0.194526	0.314787		0.163793	0.440694	0.564378	down	-1.57639	1.12711e-15	6.42844e-15	down	-1.4117	4.11284e-13	2.04348e-12	down	-1.15604	3.05465e-08	1.61533e-07	down	-1.4211	1.28261e-10	7.19461e-10
YLR121C	chrXII	388744	390270	-	1526	g3	YPS3|YPS4|YLR121C|-|protein-coding		0.142796	0.321432	0.534414		-0.0118721	0.944339	0.981459		0.0415906	0.800522	0.866342		-0.107178	0.465803	0.596236		0.238795	0.239243	0.368081		0.432652	0.00817769	0.0237988	down	-1.14077	1.45535e-12	6.50409e-12		-0.729453	0.00065638	0.00122614		-0.389045	0.00362681	0.00756101		-0.612402	4.44739e-05	0.000120893
YLR125W	chrXII	393484	393894	+	410	g3	YLR125W|-|YLR125W|-|protein-coding		-0.326592	0.00692832	0.0361598		-0.30258	0.00128126	0.00618673		0.363877	0.00122651	0.00423319		0.392932	0.000202994	0.0010888		0.659607	4.14363e-06	5.12785e-05		0.88668	1.25286e-08	2.6856e-07	down	-1.05988	1.20463e-13	5.84966e-13		-0.717822	3.9688e-08	1.20367e-07		-0.455048	7.92505e-05	0.000230122		-0.575975	4.93701e-07	1.75962e-06
YLR129W	chrXII	399657	402488	+	2831	g3	DIP2|UTP12|YLR129W|-|protein-coding		0.143467	0.163224	0.343985		-0.0424021	0.55045	0.704753		0.30509	0.00430972	0.0125264		0.122551	0.0416641	0.09231		-0.173636	0.173077	0.287599		-0.18517	0.0247869	0.0593896		-0.596063	2.65236e-17	1.72289e-16		-0.885796	5.10145e-31	1.02748e-29	down	-1.18817	1.91422e-23	6.27821e-22		-0.914392	2.9578e-34	1.7577e-32
YLR139C	chrXII	421542	423473	-	1931	g3	SLS1|-|YLR139C|-|protein-coding		0.063558	0.42904	0.635692		0.233014	0.012152	0.0401631		0.0228725	0.79636	0.862927		0.197424	0.0204251	0.0517047		0.444771	5.369e-08	1.22995e-06		0.175177	0.0118237	0.0321258	down	-1.20517	1.01165e-66	1.10398e-64	down	-1.19682	6.15836e-73	7.24754e-71		-0.954913	2.69779e-22	8.21935e-21	down	-1.23808	3.32191e-42	3.83425e-40
YLR187W	chrXII	524865	527945	+	3080	g3	SKG3|-|YLR187W|-|protein-coding		-0.112228	0.1372	0.304313		-0.0322446	0.807159	0.897974		0.126068	0.299969	0.415378		0.211914	0.0123568	0.0343544		0.36663	0.000981054	0.00491509		0.12368	0.303873	0.424941	down	-1.06904	3.21826e-44	1.18503e-42	down	-1.17857	2.27733e-44	9.36202e-43	down	-1.02949	1.47482e-21	4.21519e-20	down	-1.17007	1.10134e-21	2.13924e-20
YLR223C	chrXII	582233	585490	-	3257	g3	IFH1|-|YLR223C|-|protein-coding		0.470695	6.73815e-05	0.000879182		0.322428	1.61938e-05	0.000144851		0.00566809	0.964694	0.987902		-0.140943	0.0115484	0.0324958		0.0436225	0.648165	0.756865		-0.106242	0.504305	0.62452	down	-1.7217	1.82509e-30	3.07702e-29	down	-1.8889	1.90195e-164	2.2831e-161	down	-1.70975	5.09402e-73	4.36776e-70	down	-1.69722	7.98878e-92	2.39743e-88
YLR234W	chrXII	609783	611753	+	1970	g3	TOP3|EDR1|YLR234W|-|protein-coding		0.138164	0.154262	0.331134		-0.0903995	0.426059	0.59553		0.302601	0.00539277	0.0151038		0.0785104	0.436179	0.570857		0.880241	5.36483e-06	6.35102e-05		0.63114	2.57334e-06	2.84967e-05	down	-1.30789	3.90704e-37	9.79742e-36	down	-1.15382	7.83467e-17	5.38645e-16		-0.354577	0.0220107	0.0388667		-0.767478	1.06426e-09	5.24009e-09
YLR236C	chrXII	611794	612117	-	323	g3	YLR236C|-|YLR236C|-|protein-coding		0.137982	0.360298	0.57441		-0.0104261	1	1		0.0251648	0.889612	0.935915		-0.117979	0.410566	0.548184		0.622424	0.00924355	0.0289712		0.328409	0.149364	0.244795	down	-1.28734	7.56562e-13	3.45052e-12	down	-1.10264	1.05724e-10	4.13929e-10		-0.363905	0.0471803	0.0764927		-0.850961	8.54902e-07	2.94216e-06
YLR237W	chrXII	612367	614163	+	1796	g3	THI7|THI10|YLR237W|-|protein-coding		-0.392165	0.0036558	0.0219808		0.0752757	0.570267	0.721033		-0.770172	5.88209e-07	5.10178e-06		-0.296511	0.00547062	0.0175025		-0.319062	0.00394568	0.0148943		-0.465614	0.00127516	0.00519005		-0.780721	7.58718e-12	3.16898e-11	down	-1.01223	1.96826e-35	5.07016e-34	down	-1.04117	1.25644e-14	1.55488e-13		-0.959896	1.64633e-11	1.03361e-10
YLR267W	chrXII	678212	679924	+	1712	g3	BOP2|-|YLR267W|-|protein-coding		-0.0477467	0.579057	0.760005		0.400047	0.226242	0.386868		0.734565	0.000325286	0.00137394	up	1.18553	2.86663e-05	0.00021008		0.690119	6.79215e-08	1.49328e-06		0.571774	1.6514e-06	1.93588e-05		-0.518886	2.26904e-06	5.85755e-06		-0.344182	3.12805e-05	6.93062e-05		-0.844038	0.00447666	0.00914531	down	-1.14039	8.10007e-05	0.00021193
YLR313C	chrXII	760750	762342	-	1592	g3	SPH1|YLR312C-B|YLR313C|-|protein-coding		0.558583	4.67792e-05	0.000657537		-0.0137458	0.903353	0.957269		0.210378	0.142248	0.228526		-0.360609	0.000335579	0.00167288		0.206897	0.14137	0.244948		0.143581	0.211693	0.32286		-0.863503	3.78862e-24	4.24241e-23	down	-1.11845	3.94517e-19	3.25259e-18		-0.556196	1.50537e-06	6.01548e-06		-0.368909	0.00376185	0.00746401
YLR331C	chrXII	790669	791046	-	377	g3	JIP3|-|YLR331C|-|protein-coding		0.0630282	0.239428	0.441136		0.0258231	0.835153	0.915867		0.0339504	0.654931	0.752037		0.00160941	0.988029	1		0.123354	0.431214	0.563743		0.105381	0.287484	0.407631	down	-1.08587	1.03022e-35	2.3511e-34		-0.836626	1.37769e-08	4.39135e-08		-0.72001	5.16471e-09	3.13751e-08		-0.993048	6.63575e-16	7.0742e-15
YLR355C	chrXII	838066	839253	-	1187	g3	ILV5|-|YLR355C|-|protein-coding		-0.0871967	0.314406	0.528446		-0.134243	0.41895	0.589299		0.281701	0.0127189	0.0310572		0.238034	0.116734	0.207966		0.616289	0.00843132	0.0271776		0.60222	0.0054797	0.0171563	down	-1.5519	8.20691e-33	1.58896e-31	down	-1.84943	1.86495e-29	3.29218e-28	down	-1.47889	1.87957e-10	1.3825e-09	down	-1.19347	5.83383e-07	2.05606e-06
YLR365W	chrXII	855199	855531	+	332	g3	YLR365W|-|YLR365W|-|protein-coding		0.114348	0.675624	0.827739		0.00243844	1	1		0.281787	0.329314	0.446778		0.173604	0.590482	0.704182		0.880858	0.0156739	0.0437556		0.29372	0.413889	0.538047		-0.528424	0.0920566	0.125175	down	-1.09977	0.00111186	0.00202593		-0.395356	0.195458	0.265176		-0.418803	0.156985	0.213463
YLR382C	chrXII	882067	884751	-	2684	g3	NAM2|MSL1|YLR382C|-|protein-coding		0.143214	0.0188836	0.0753889		0.163569	0.00378075	0.0151888		-0.132728	0.0483675	0.0941315		-0.108784	0.0405833	0.0904161		0.306442	0.00159053	0.00732535		0.289688	0.000333697	0.0017133	down	-1.04371	3.37371e-50	1.63298e-48		-0.831788	1.83211e-38	5.75724e-37		-0.420602	3.00045e-06	1.14196e-05		-0.656661	1.58524e-25	4.53078e-24
YLR385C	chrXII	892992	893390	-	398	g3	SWC7|AWS1|YLR385C|-|protein-coding		0.0186058	0.971604	1		-0.300331	0.0955852	0.208089		0.364317	0.0602757	0.113044		0.0489893	0.823676	0.892863		-0.0793052	0.765327	0.850454		0.349296	0.211725	0.32286	down	-1.14519	1.67366e-07	4.79948e-07		-0.675532	0.00112469	0.00204494		-0.80959	8.25672e-05	0.000238617		-0.85715	8.52813e-05	0.000221776
YLR403W	chrXII	925568	927619	+	2051	g3	SFP1|-|YLR403W|-|protein-coding		0.0125818	0.817984	0.914311		0.178319	0.0423443	0.110117		0.0723781	0.31836	0.435305		0.242022	0.00120496	0.00497739		0.506686	6.59049e-08	1.45963e-06		0.41254	1.27799e-11	5.85533e-10	down	-1.03397	6.61317e-90	1.47008e-87		-0.91388	3.48024e-40	1.18014e-38		-0.653849	6.48374e-11	5.06711e-10		-0.875025	2.79773e-26	8.48079e-25
YLR406C-A	chrXII	932206	932355	-	149	g3	YLR406C-A|-|YLR406C-A|-|protein-coding		0.0553562	0.910317	0.968137		0.0805885	0.909695	0.961785		-0.0353653	1	1		-0.00550429	1	1		0.972781	0.0443611	0.098613		0.545985	0.292281	0.412867		-0.948007	0.0319832	0.0473399	down	-1.11494	0.013244	0.0205827		-0.138044	0.819864	0.867149		-0.404422	0.341173	0.417562
YLR407W	chrXII	932967	933653	+	686	g3	YLR407W|-|YLR407W|-|protein-coding		0.360491	3.57884e-07	1.05814e-05		0.168476	0.0475478	0.120822		0.519332	1.7377e-08	2.32286e-07		0.330475	5.05856e-07	6.31215e-06		0.313942	0.000924001	0.00468423		0.215122	0.103457	0.184474	down	-1.31855	3.55308e-40	1.07164e-38	down	-1.45467	3.58321e-145	2.38961e-142	down	-1.47616	3.61155e-50	9.42457e-48	down	-1.44262	1.10462e-38	9.47132e-37
YLR413W	chrXII	951156	953183	+	2027	g3	INA1|-|YLR413W|-|protein-coding		-0.297781	0.00935468	0.0448099		-0.508377	3.60233e-06	3.906e-05		0.544905	3.5168e-06	2.53334e-05		0.337438	0.000947835	0.00405771		0.259798	0.161275	0.271293		0.134128	0.289928	0.410025		-0.760815	9.49708e-15	5.0713e-14	down	-1.1411	6.20351e-18	4.67171e-17	down	-1.22459	3.74346e-13	3.93489e-12		-0.973998	1.50179e-13	1.18602e-12
YLR431C	chrXII	1000342	1001703	-	1361	g3	ATG23|CVT23|YLR431C|-|protein-coding		0.23832	0.000427457	0.00393496		0.341003	2.2858e-06	2.63327e-05		-0.263623	5.04781e-05	0.000270509		-0.155941	0.031021	0.072815		0.323988	0.0149737	0.0422169		0.115672	0.234977	0.348746		-0.945623	5.68406e-30	9.42423e-29	down	-1.03079	4.99653e-39	1.61232e-37		-0.55479	1.12838e-05	3.86339e-05		-0.685542	2.12723e-16	2.44676e-15
YLR464W	chrXII	1066572	1067501	+	929	g3	YLR464W|-|YLR464W|-|protein-coding		0.245609	0.279396	0.491049		-0.199615	0.368735	0.540847		0.348462	0.0865777	0.152208		-0.0925102	0.697243	0.797115		0.244074	0.446926	0.578242		0.508129	0.140499	0.233283	down	-1.31778	1.11463e-06	2.96805e-06	down	-1.51967	9.76752e-08	2.8431e-07	down	-1.18646	7.5215e-07	3.19944e-06		-0.729997	0.0113558	0.0204064
YLR466W	chrXII	1067087	1071235	+	4148	g3	YRF1-4|YRF1|YLR466W|-|protein-coding		0.48104	0.0017124	0.0120068		0.0084993	0.989864	1		0.425441	0.0350294	0.0723119		-0.0403662	0.847602	0.909097		0.368047	0.142352	0.246296		0.217572	0.522982	0.641385	down	-1.2753	1.02833e-12	4.65465e-12	down	-1.4917	2.95724e-15	1.81301e-14	down	-1.08927	2.3538e-05	7.61179e-05	down	-1.03383	0.00203125	0.00422146
YML006C	chrXIII	256092	258416	-	2324	g3	GIS4|-|YML006C|-|protein-coding		0.0684453	0.42685	0.634125		0.0751027	0.356376	0.528172		-0.0704529	0.289834	0.403522		-0.0592583	0.542298	0.662907		0.103471	0.459407	0.589432		0.15095	0.0816408	0.154594	down	-1.38906	1.15827e-47	5.00139e-46	down	-1.09247	1.41034e-14	8.12344e-14		-0.93493	4.4313e-21	1.19267e-19	down	-1.19134	4.94305e-39	4.36297e-37
YML016C	chrXIII	239458	241536	-	2078	g3	PPZ1|-|YML016C|-|protein-coding		-0.0422817	0.481413	0.679854		-0.00435576	0.947961	0.982841		0.111294	0.0839942	0.148756		0.153046	0.0118747	0.0332271		0.482677	6.55782e-06	7.50546e-05		0.449937	1.21968e-08	2.63328e-07	down	-1.05979	2.34865e-60	2.07303e-58		-0.859191	1.87324e-19	1.57468e-18		-0.53446	1.88236e-11	1.59126e-10		-0.772713	2.91175e-24	7.1919e-23
YML018C	chrXIII	234771	235952	-	1181	g3	YML018C|-|YML018C|-|protein-coding		0.033465	0.690361	0.836742		-0.0791358	0.287712	0.452767		0.116366	0.202181	0.303297		0.00633179	0.92164	0.96153		-0.162427	0.358663	0.494311		-0.138601	0.429481	0.554199	down	-1.05187	5.87478e-22	5.5969e-21	down	-1.29703	1.26389e-45	5.49702e-44	down	-1.47298	1.86764e-18	3.67527e-17	down	-1.20423	1.20338e-14	1.08124e-13
YML027W	chrXIII	221406	222563	+	1157	g3	YOX1|-|YML027W|-|protein-coding		0.220576	0.161915	0.341947		0.412219	0.0522337	0.130079		-0.681864	7.87736e-05	0.000397979		-0.486546	0.0117241	0.0328824		0.0628169	0.74842	0.83771		-0.0819685	0.533932	0.65041		-0.816034	4.35996e-08	1.31632e-07	down	-1.24877	3.78902e-10	1.40467e-09		-0.703778	0.000235685	0.00062592		-0.42299	0.0209191	0.0353581
YML038C	chrXIII	202775	204103	-	1328	g3	YMD8|-|YML038C|-|protein-coding		0.0190695	0.785975	0.894407		-0.0574544	0.27073	0.434587		0.0195766	0.752078	0.830367		-0.0532685	0.379249	0.517801		0.190836	0.073052	0.146348		0.0687073	0.317548	0.440066	down	-1.19827	1.98532e-66	2.12784e-64	down	-1.12761	8.31635e-45	3.4663e-43		-0.887928	1.55293e-20	3.89987e-19	down	-1.08689	3.8861e-69	2.59159e-66
YML043C	chrXIII	190244	191767	-	1523	g3	RRN11|-|YML043C|-|protein-coding		0.504902	0.000131915	0.00155629		0.25558	0.00206499	0.0092566		0.0441051	0.739688	0.821546		-0.203015	0.00987913	0.0286309		0.109009	0.268374	0.400294		-0.16465	0.248819	0.364086	down	-1.9793	1.78727e-59	1.48989e-57	down	-2.30641	5.18406e-220	3.11147e-216	down	-1.99932	4.17285e-86	8.34847e-83	down	-1.95085	1.49538e-73	1.49588e-70
YML047C	chrXIII	180017	181075	-	1058	g3	PRM6|KCH2|YML047C|-|protein-coding		0.278527	0.408101	0.618228		-0.658129	0.236642	0.398745	up	1.36178	0.00514131	0.0145146		0.433412	0.330172	0.465077		0.705667	0.105053	0.195136		0.462116	0.405953	0.529451	down	-1.16458	0.00404899	0.00695736		-0.861466	0.0250243	0.0371221		-0.602157	0.194093	0.263562		-1.15155	0.0318547	0.0514925
YML059C	chrXIII	153219	158258	-	5039	g3	NTE1|-|YML059C|-|protein-coding		0.28372	0.000467163	0.00424193		0.265022	0.059507	0.143959		0.376777	0.00175627	0.00584061		0.36282	0.000530573	0.00249569		0.382764	0.00585211	0.0203974		0.259095	0.0216006	0.0529388		-0.805497	1.51207e-29	2.47287e-28	down	-1.04509	1.20343e-17	8.86253e-17	down	-1.02983	3.08453e-16	4.7228e-15		-0.92257	9.4114e-12	6.09355e-11
YML080W	chrXIII	108806	110077	+	1271	g3	DUS1|-|YML080W|-|protein-coding		0.234864	0.0421706	0.1349		-0.0484546	0.423752	0.59373		0.116253	0.31696	0.433842		-0.164317	0.00491795	0.0159813		-0.0417368	0.783287	0.862622		-0.210323	0.048198	0.101788		-0.727768	1.36125e-21	1.25889e-20	down	-1.23521	1.08386e-45	4.78333e-44	down	-1.11957	7.84816e-18	1.44493e-16		-0.782756	7.8668e-16	8.22588e-15
YML082W	chrXIII	101862	103811	+	1949	g3	YML082W|-|YML082W|-|protein-coding		-0.00690969	0.935411	0.981555		-0.0418305	0.469526	0.633422		0.0715215	0.388727	0.507853		0.0403363	0.481211	0.611395		0.204633	0.00169869	0.00769798		-0.0302384	0.64862	0.75048		-0.817659	1.94558e-46	8.10928e-45	down	-1.02209	5.14505e-71	5.71863e-69		-0.862612	2.67944e-35	2.51281e-33		-0.898775	5.87116e-42	6.52569e-40
YML123C	chrXIII	24037	25800	-	1763	g3	PHO84|-|YML123C|-|protein-coding		0.373721	0.424471	0.632121		0.357651	0.378381	0.551492		0.532282	0.200026	0.30059		0.522409	0.257595	0.383643		0.693872	0.137366	0.239673		0.104296	0.821081	0.887268	down	-1.21273	0.0188249	0.0291279	down	-1.56223	0.00186141	0.00327342	down	-1.39401	0.00165048	0.00368946	down	-1.63995	7.36049e-05	0.000193847
YMR011W	chrXIII	288079	289704	+	1625	g3	HXT2|-|YMR011W|-|protein-coding		-0.680941	2.74563e-14	4.84685e-12		0.00276825	0.986066	1		-0.690707	2.20074e-11	5.69348e-10		-0.000218209	0.998935	1		0.0969445	0.536931	0.661194		-0.282034	0.207308	0.318001	down	-2.6503	1.19535e-31	2.15451e-30	down	-2.94995	1.22922e-178	2.45926e-175	down	-2.85693	1.75701e-42	3.01301e-40	down	-2.94192	1.97385e-63	9.1131e-61
YMR036C	chrXIII	341856	343520	-	1664	g3	MIH1|-|YMR036C|-|protein-coding		-0.00742646	0.929098	0.977638		-0.0651213	0.31137	0.479502		0.0627864	0.408853	0.52725		0.00857544	0.902814	0.949474		0.388666	0.0092276	0.0289666		0.333518	0.0006371	0.00293693	down	-1.32943	1.18653e-64	1.20704e-62	down	-1.0691	2.26674e-26	3.2163e-25		-0.692039	1.10151e-08	6.32054e-08	down	-1.01566	2.66556e-35	1.78263e-33
YMR093W	chrXIII	454015	455556	+	1541	g3	UTP15|-|YMR093W|-|protein-coding		0.18761	0.0346614	0.116865		-0.032905	0.671154	0.803724		0.0734592	0.423644	0.541348		-0.143687	0.0484924	0.103984		-0.197046	0.0149904	0.0422406		-0.270905	0.0035486	0.0120005		-0.956261	3.84923e-32	7.17487e-31	down	-1.23567	1.59549e-100	4.56006e-98	down	-1.29411	1.16903e-40	1.59466e-38	down	-1.09345	8.64436e-36	6.25102e-34
YMR163C	chrXIII	584271	586388	-	2117	g3	INP2|-|YMR163C|-|protein-coding		-0.0949878	0.140572	0.31053		-0.140395	0.108151	0.227682		-0.0276431	0.744162	0.824925		-0.0701248	0.332964	0.467609		0.324915	0.00553028	0.0194565		-0.0106621	0.938236	0.965254		-0.821746	1.05879e-17	7.1564e-17	down	-1.10394	2.59086e-30	4.95233e-29		-0.714906	2.00117e-15	2.79327e-14		-0.772686	1.15255e-13	9.22351e-13
YMR196W	chrXIII	655076	658342	+	3266	g3	YMR196W|-|YMR196W|-|protein-coding		0.331627	0.123269	0.282674		0.78596	5.71993e-09	1.13304e-07		-0.470675	0.000977675	0.00351799		-0.00994186	0.962891	0.989941		0.513541	0.0690755	0.140112		0.512019	0.0588463	0.119444	down	-1.17112	4.74262e-06	1.17917e-05		-0.533276	0.0162387	0.0248635		-0.0126292	0.963568	0.982057		-0.663875	0.0037495	0.00744196
YMR199W	chrXIII	662644	664284	+	1640	g3	CLN1|-|YMR199W|-|protein-coding		0.058413	0.585746	0.765436		0.0534084	0.669339	0.802601		-0.584532	1.65646e-07	1.69618e-06		-0.586173	4.39233e-07	5.70623e-06		-0.220271	0.344397	0.479822		-0.288651	0.0705515	0.137663	down	-1.03285	2.61965e-11	1.05595e-10	down	-1.45223	6.66049e-10	2.41987e-09	down	-1.0902	1.76282e-19	3.93324e-18		-0.746531	9.43669e-10	4.70033e-09
YMR216C	chrXIII	698811	701039	-	2228	g3	SKY1|-|YMR216C|-|protein-coding		0.0493364	0.317338	0.530694		0.0940002	0.0789857	0.179641		-0.0210852	0.695938	0.786189		0.0277334	0.578971	0.69458		0.150524	0.252053	0.382407		0.165452	0.0812449	0.15406	down	-1.03175	6.14851e-45	2.38086e-43		-0.887541	4.71297e-16	3.06471e-15		-0.768979	1.98565e-17	3.526e-16		-0.905566	5.26259e-35	3.471e-33
YMR257C	chrXIII	779629	782031	-	2402	g3	PET111|-|YMR257C|-|protein-coding		-0.125812	0.0586703	0.17133		0.0193694	0.795146	0.889974		-0.101236	0.165394	0.257911		0.047295	0.49194	0.620952		0.403511	0.00014058	0.000996175		0.398112	4.89096e-05	0.000346964	down	-1.62097	2.90858e-70	3.423e-68	down	-1.36144	1.18458e-61	9.47981e-60	down	-1.00984	1.75448e-29	1.00291e-27	down	-1.28112	6.83898e-65	3.42063e-62
YMR287C	chrXIII	842436	845345	-	2909	g3	DSS1|MSU1|YMR287C|-|protein-coding		0.0983147	0.0670572	0.188691		-0.0866462	0.311617	0.47957		0.157295	0.0408876	0.081939		-0.0242121	0.730792	0.82185		0.346999	0.000324913	0.00202506		0.384388	5.87099e-06	5.7595e-05	down	-1.10553	3.45609e-63	3.34571e-61		-0.863767	1.23994e-27	1.94311e-26		-0.497379	7.00035e-09	4.14769e-08		-0.706594	8.09202e-16	8.41738e-15
YMR291W	chrXIII	852630	854390	+	1760	g3	TDA1|-|YMR291W|-|protein-coding		-0.208623	0.00277484	0.0177177		-0.0101735	0.934165	0.976634		0.187505	0.0167834	0.0391809		0.390541	0.000916195	0.0039476		0.866593	5.04423e-18	7.96723e-16		0.869333	2.97461e-13	1.87933e-11	down	-1.97969	1.67693e-77	2.64867e-75	down	-1.61663	3.27595e-69	3.51111e-67	down	-1.14587	7.54363e-19	1.58311e-17	down	-1.51114	5.39263e-29	1.99877e-27
YMR309C	chrXIII	892988	895426	-	2438	g3	NIP1|-|YMR309C|-|protein-coding		0.113984	0.176228	0.361505		0.0327212	0.703476	0.82522		0.0279949	0.758614	0.834073		-0.0502049	0.517694	0.643579		-0.0787022	0.471696	0.600832		-0.25778	0.00950538	0.0269619		-0.784072	4.72669e-19	3.53295e-18	down	-1.11821	1.76257e-42	6.61184e-41	down	-1.15236	3.06219e-27	1.45867e-25	down	-1.00219	1.76311e-27	5.78263e-26
YNL018C	chrXIV	599936	601774	-	1838	g3	YNL018C|-|YNL018C|-|protein-coding		-0.117602	0.468399	0.669716		0.160006	0.32516	0.49483		0.430256	0.0108404	0.0272805		0.71075	1.08143e-06	1.23398e-05		0.685303	4.35762e-05	0.000377954		0.949033	9.69442e-06	8.81605e-05	down	-1.11377	3.2774e-09	1.1014e-08		-0.797513	4.82306e-06	1.16632e-05		-0.828029	7.88903e-09	4.63761e-08		-0.885063	1.05192e-07	4.07857e-07
YNL053W	chrXIV	529942	531411	+	1469	g3	MSG5|-|YNL053W|-|protein-coding		0.12504	0.0118893	0.0535733		0.02034	0.747386	0.857211		-0.0917746	0.0973507	0.167325		-0.19194	0.001176	0.00487792		0.0695266	0.523023	0.64869		0.0267912	0.78048	0.855606		-0.831931	9.28485e-37	2.26535e-35	down	-1.00043	6.40071e-36	1.71505e-34		-0.744655	1.44255e-15	2.05657e-14		-0.622229	2.4019e-11	1.48315e-10
YNL065W	chrXIV	503724	505484	+	1760	g3	AQR1|-|YNL065W|-|protein-coding		0.603576	0.00032403	0.00315719		0.421029	0.00516881	0.0197236		-0.0683902	0.715106	0.801676		-0.2508	0.0422668	0.0931386		0.661857	0.000427923	0.00253543		0.770839	5.21539e-05	0.000363986	down	-3.51654	1.57628e-91	3.63879e-89	down	-3.42339	1.03002e-74	1.31536e-72	down	-2.51632	6.11245e-63	3.66869e-60	down	-2.50207	1.63824e-50	3.39059e-48
YNL067W-B	chrXIV	499417	499557	+	140	g3	YNL067W-B|YNL067W-A|YNL067W-B|-|protein-coding		1.04766	0.0820659	0.216796		0.519173	0.286101	0.451177		0.912346	0.167604	0.260678		0.38909	0.454107	0.585762		-0.746763	0.463884	0.593378		-0.955057	0.202075	0.311868		-0.0993925	1	1		-0.532767	0.450135	0.513731	down	-1.682	0.00317514	0.00667268	down	-1.46069	0.0137037	0.0242195
YNL073W	chrXIV	488386	490116	+	1730	g3	MSK1|-|YNL073W|-|protein-coding		-0.145346	0.107571	0.25933		0.188325	0.0194102	0.0592573		-0.344346	0.000437538	0.00178245		-0.00533167	0.948598	0.979325		0.403652	0.020373	0.0535839		0.367067	0.00107412	0.00449125	down	-1.12053	1.053e-31	1.90365e-30		-0.70547	1.3903e-08	4.42214e-08		-0.300193	0.0376677	0.0625744		-0.75985	1.23009e-15	1.24663e-14
YNL078W	chrXIV	479768	480991	+	1223	g3	NIS1|JIP1|YNL078W|-|protein-coding		0.49809	4.52416e-12	4.37968e-10		0.394839	0.0017696	0.00822329		0.0772911	0.457166	0.5744		-0.0203332	0.836533	0.900605		0.128071	0.301324	0.434313		0.0770464	0.497342	0.618791	down	-1.04353	1.68047e-49	7.87981e-48	down	-1.24464	2.99157e-44	1.20506e-42	down	-1.10126	2.61985e-16	4.07367e-15		-0.959717	1.79825e-13	1.41086e-12
YNL095C	chrXIV	444912	446840	-	1928	g3	YNL095C|-|YNL095C|-|protein-coding		0.174564	0.0476886	0.147879		-0.275214	0.0692271	0.162369		0.708188	1.97988e-07	1.98772e-06		0.26017	0.0248504	0.0607792		0.372685	0.0146548	0.0415877		0.423432	0.00493014	0.0157063		-0.920691	2.3814e-33	4.79636e-32	down	-1.01793	6.85888e-37	1.94184e-35		-0.911538	1.13776e-07	5.50989e-07		-0.764733	1.61709e-05	4.69332e-05
YNL125C	chrXIV	390146	392167	-	2021	g3	ESBP6|MCH3|YNL125C|-|protein-coding		-0.164711	0.00464343	0.0262428		-0.14704	0.0758601	0.174116		0.669525	2.32783e-21	5.58866e-19		0.691789	5.92177e-19	9.11345e-17		0.706619	3.68196e-06	4.63294e-05		0.807963	1.49943e-10	5.42142e-09	down	-1.22974	7.76505e-37	1.90474e-35		-0.884794	1.74347e-09	6.09807e-09		-0.874469	1.25334e-21	3.63408e-20	down	-1.12165	5.16905e-23	1.112e-21
YNL186W	chrXIV	289498	291876	+	2378	g3	UBP10|DOT4|YNL186W|-|protein-coding		0.157947	0.0611005	0.17631		0.120806	0.113523	0.235198		0.102906	0.26007	0.37121		0.0690344	0.292768	0.424956		0.177728	0.0963046	0.182456		-0.0479983	0.613599	0.721759	down	-1.06154	3.80904e-53	2.33284e-51	down	-1.40732	2.71715e-87	5.62357e-85	down	-1.30461	1.05442e-34	8.78973e-33	down	-1.1879	2.67305e-35	1.78263e-33
YNL187W	chrXIV	287994	289067	+	1073	g3	SWT21|-|YNL187W|-|protein-coding		0.302414	2.03058e-05	0.000326743		0.168897	0.0276801	0.078663		0.33149	2.01107e-05	0.000119038		0.201503	0.0051325	0.0166066		0.546054	4.82744e-07	8.09338e-06		0.490339	7.17657e-07	9.65779e-06	down	-1.23344	4.46521e-46	1.81083e-44	down	-1.14196	4.84624e-36	1.30436e-34		-0.801575	1.69387e-20	4.23609e-19		-0.955927	4.78549e-32	2.33517e-30
YNL201C	chrXIV	260627	263203	-	2576	g3	PSY2|-|YNL201C|-|protein-coding		0.325797	0.00101366	0.00793708		0.363773	0.000444043	0.00251666		0.206049	0.0575536	0.10856		0.247512	0.00739776	0.0224703		0.193742	0.00267975	0.011039		0.10819	0.0826789	0.156197	down	-1.509	1.65536e-89	3.54838e-87	down	-1.49917	3.87539e-81	6.12108e-79	down	-1.55841	9.40216e-64	6.2702e-61	down	-1.6597	8.60639e-77	1.03311e-73
YNL216W	chrXIV	241689	244172	+	2483	g3	RAP1|GRF1|TBA1|TUF1|YNL216W|-|protein-coding		0.0818526	0.34773	0.562705		-0.0525957	0.243265	0.405802		-0.00322984	0.970482	0.991123		-0.135232	0.00398769	0.0134764		-0.0998956	0.276786	0.409297		-0.197687	0.00691683	0.0208094		-0.822625	2.4503e-44	9.2495e-43	down	-1.05515	2.4279e-37	7.17844e-36	down	-1.02507	9.7422e-59	3.65454e-56		-0.89555	1.60672e-45	2.53778e-43
YNL238W	chrXIV	202428	204872	+	2444	g3	KEX2|QDS1|SRB1|VMA45|YNL238W|-|protein-coding		0.0103151	0.853017	0.93376		-0.124517	0.0110966	0.0374733		0.133778	0.0196713	0.0448925		0.00266641	0.953915	0.983314		-0.061831	0.436329	0.568696		-0.172441	0.0265733	0.0627925		-0.790487	4.20444e-32	7.8127e-31	down	-1.00041	2.70558e-47	1.27865e-45	down	-1.07052	9.36614e-63	5.11051e-60		-0.976631	4.97424e-60	1.86596e-57
YNL275W	chrXIV	119268	120998	+	1730	g3	BOR1|-|YNL275W|-|protein-coding		-0.00955166	0.87088	0.943676		-0.0177195	0.762637	0.868072		-0.0333389	0.598253	0.700764		-0.0372286	0.476737	0.607253		0.533261	1.1027e-05	0.000116727		0.22872	0.0162244	0.0418294	down	-1.51715	7.3569e-98	2.20781e-95	down	-1.42428	1.04573e-149	7.8456e-147		-0.857422	6.91731e-14	7.89309e-13	down	-1.26257	2.35633e-72	2.02039e-69
YNL278W	chrXIV	113271	116453	+	3182	g3	CAF120|-|YNL278W|-|protein-coding		0.122831	0.404074	0.614766		-0.125502	0.429201	0.598249		0.489067	0.000463837	0.00187949		0.245538	0.130221	0.226724		0.0851445	0.538697	0.66276		0.158533	0.283094	0.402447	down	-1.48583	6.28207e-24	6.88047e-23	down	-1.4949	3.32059e-22	3.39526e-21	down	-1.6604	7.68309e-27	3.44134e-25	down	-1.58659	3.00284e-21	5.6322e-20
YNL289W	chrXIV	87897	88736	+	839	g3	PCL1|HCS26|YNL289W|-|protein-coding		0.272075	0.0824397	0.2174		0.0917037	0.674681	0.805858		-0.513105	0.00195644	0.00640271		-0.688304	0.000857663	0.00373616		0.651985	0.0230905	0.0593042		0.451866	0.0196528	0.0488227	down	-2.21483	8.8887e-31	1.53746e-29	down	-2.77327	2.65806e-20	2.36701e-19	down	-1.43666	2.23963e-11	1.87218e-10	down	-1.0874	4.22994e-07	1.52298e-06
YNL298W	chrXIV	68915	71443	+	2528	g3	CLA4|ERC10|YNL298W|-|protein-coding		-0.0197462	0.742925	0.86828		-0.0479898	0.608594	0.75222		0.291224	8.93046e-05	0.000444081		0.267317	0.00099751	0.00422102		0.155481	0.103805	0.193431		0.0992348	0.212409	0.323738		-0.716272	3.18797e-22	3.09615e-21		-0.892605	6.23355e-43	2.39832e-41	down	-1.01015	3.85518e-20	9.21865e-19		-0.894983	5.60061e-24	1.33924e-22
YNL299W	chrXIV	66517	68445	+	1928	g3	TRF5|-|YNL299W|-|protein-coding		0.161444	0.251319	0.456957		-0.100013	0.170163	0.315811		-0.0661464	0.640865	0.738995		-0.326083	1.65103e-06	1.7407e-05		-0.0546775	0.706259	0.804969		-0.156954	0.0587638	0.119357		-0.929048	1.36015e-31	2.4369e-30	down	-1.38339	4.8398e-35	1.21035e-33	down	-1.1181	1.53212e-24	5.60719e-23		-0.769317	1.15234e-24	2.94312e-23
YNL327W	chrXIV	24048	27173	+	3125	g3	EGT2|-|YNL327W|-|protein-coding		0.278022	0.000130135	0.00154362		0.298221	0.00106411	0.00531788		-0.136479	0.170206	0.264042		-0.110858	0.0526658	0.110718		-0.0390529	0.814905	0.885948		-0.0309004	0.845568	0.905391		-0.905306	1.70641e-32	3.2514e-31	down	-1.15288	1.58037e-19	1.33785e-18	down	-1.08547	1.30783e-18	2.66087e-17		-0.840685	9.16116e-09	4.02233e-08
YNR020C	chrXIV	667410	668222	-	812	g3	ATP23|-|YNR020C|-|protein-coding		0.0761863	0.281942	0.49444		0.10112	0.239976	0.401991		-0.167892	0.0653335	0.12047		-0.140217	0.0323177	0.0752039		0.130352	0.136032	0.238313		0.143728	0.269407	0.38758	down	-1.23461	4.69599e-69	5.31799e-67	down	-1.1502	7.43249e-64	6.86305e-62		-0.884315	9.25739e-28	4.51731e-26		-0.958504	3.21094e-14	2.73363e-13
YNR044W	chrXIV	703699	705876	+	2177	g3	AGA1|-|YNR044W|-|protein-coding		0.224245	0.289011	0.501459		0.0959812	0.833509	0.914741		0.906344	0.0209618	0.0472271		0.787303	0.0133995	0.0365562		0.210304	0.323497	0.457823		0.321184	0.088579	0.164547		-0.793658	3.96963e-06	9.94395e-06	down	-1.02745	3.73646e-07	1.02309e-06	down	-1.613	1.51287e-06	6.04143e-06	down	-1.27662	0.000127113	0.000322048
YNR048W	chrXIV	711630	712811	+	1181	g3	YNR048W|CRF1|YNR048W|-|protein-coding		0.246327	0.000496369	0.00445323		0.130819	0.0535693	0.132532		0.0861261	0.188608	0.286516		-0.0253172	0.723318	0.816045		0.140997	0.0601214	0.125513		0.133156	0.136291	0.227416	down	-1.11408	3.2595e-58	2.60847e-56	down	-1.07615	3.71713e-64	3.48598e-62		-0.91474	8.13356e-29	4.28225e-27		-0.965309	5.46184e-25	1.45698e-23
YNR053C	chrXIV	721120	723112	-	1992	g3	NOG2|NUG2|YNR053C|-|protein-coding		0.299349	0.00470638	0.0264739		0.0842658	0.237239	0.399359		0.162846	0.132044	0.215335		-0.0491197	0.452678	0.584798		-0.195824	0.214105	0.338352		-0.210953	0.0965167	0.175703	down	-1.04538	2.76543e-25	3.29982e-24	down	-1.38319	2.73372e-46	1.2525e-44	down	-1.53691	1.59937e-26	6.90607e-25	down	-1.21597	1.08802e-30	4.69806e-29
YNR075W	chrXIV	779916	781040	+	1124	g3	COS10|-|YNR075W|-|protein-coding		-0.0298763	0.935746	0.981555		-0.513305	0.105817	0.22398		0.79158	0.0202652	0.0459334		0.31814	0.353135	0.489382		0.787316	0.00792614	0.0258126	up	1.03337	0.00885971	0.0254309	down	-1.17899	0.00286343	0.00504293		-0.958649	0.00669841	0.0109186		-0.494276	0.0854371	0.129657		-0.479026	0.160676	0.217614
YOL007C	chrXV	311342	312367	-	1025	g3	CSI2|-|YOL007C|-|protein-coding		0.360308	0.00866463	0.0425654		0.0341947	0.853623	0.926147		-0.241633	0.130808	0.213811		-0.562863	0.000381658	0.00188226		-0.263936	0.128645	0.228441		-0.244642	0.0807316	0.15329		-0.692893	9.55063e-08	2.80445e-07	down	-1.16122	3.19342e-10	1.19346e-09		-0.866752	9.71184e-09	5.62107e-08		-0.387967	0.0198196	0.0337181
YOL010W	chrXV	307938	309041	+	1103	g3	RCL1|-|YOL010W|-|protein-coding		0.230592	0.0121433	0.0543912		0.00411683	0.946242	0.982503		0.0128592	0.8911	0.936449		-0.209679	2.52441e-05	0.000186825		-0.106309	0.400689	0.534668		-0.233288	0.0207712	0.0511987		-0.751139	4.15877e-20	3.40068e-19	down	-1.11805	6.04218e-40	2.01473e-38	down	-1.02102	3.57728e-21	9.71531e-20		-0.784224	3.57299e-23	7.79822e-22
YOL011W	chrXV	305349	307409	+	2060	g3	PLB3|-|YOL011W|-|protein-coding		0.256081	0.0459805	0.143513		0.242132	0.0821848	0.185024		-0.0217109	0.869035	0.92122		-0.0317499	0.809008	0.881886		0.0908958	0.680806	0.784751		0.47442	0.00163884	0.00638722	down	-1.7046	9.63679e-40	2.8353e-38	down	-1.04959	2.42283e-07	6.7542e-07		-0.931966	1.13333e-08	6.4845e-08	down	-1.21141	4.53121e-15	4.29642e-14
YOL019W	chrXV	288898	290553	+	1655	g3	YOL019W|-|YOL019W|-|protein-coding		0.0947913	0.240201	0.441963		-0.0587994	0.557981	0.710896		0.078832	0.40749	0.526309		-0.070366	0.387481	0.525856		0.0713198	0.657756	0.765236		-0.0327085	0.728642	0.815915		-0.866453	3.06504e-20	2.54094e-19	down	-1.24406	5.12431e-17	3.55562e-16	down	-1.10809	3.83723e-25	1.5053e-23		-0.839257	2.5598e-24	6.34872e-23
YOL020W	chrXV	286172	287950	+	1778	g3	TAT2|LTG3|SAB2|SCM2|TAP2|YOL020W|-|protein-coding		0.0687308	0.244699	0.448179		0.084182	0.365443	0.537333		0.363039	1.60322e-06	1.25457e-05		0.382333	4.22389e-06	3.92443e-05		0.624136	8.7755e-14	6.84033e-12		0.370423	8.31985e-05	0.000542191	down	-1.13693	5.20686e-51	2.58278e-49	down	-1.26778	5.03568e-58	3.51444e-56	down	-1.03103	1.75452e-29	1.00291e-27	down	-1.15868	2.99553e-29	1.13076e-27
YOL023W	chrXV	278056	280086	+	2030	g3	IFM1|-|YOL023W|-|protein-coding		0.0198322	0.725055	0.857156		0.0111284	0.905049	0.958551		-0.140822	0.122743	0.202447		-0.146949	0.0113484	0.0320682		0.0624007	0.688924	0.791222		0.0996634	0.43214	0.556588	down	-1.31907	3.18688e-39	9.07551e-38		-0.968266	3.1857e-19	2.64462e-18		-0.762819	1.15158e-11	1.0105e-10	down	-1.0847	9.14695e-42	9.80357e-40
YOL101C	chrXV	126982	127920	-	938	g3	IZH4|-|YOL101C|-|protein-coding		-0.0390253	0.900116	0.960968		-0.637871	0.0530866	0.131664		-0.18553	0.613767	0.715724		-0.778184	0.00266924	0.00964332		0.225216	0.599275	0.71606		0.268126	0.507023	0.626627	down	-1.32174	5.50902e-05	0.000122282	down	-1.41955	1.31545e-05	3.04252e-05		-0.422184	0.271326	0.350215		-0.284854	0.422961	0.501107
YOL105C	chrXV	114138	115808	-	1670	g3	WSC3|-|YOL105C|-|protein-coding		-0.185501	0.0298709	0.105835		-0.124781	0.232742	0.394275		0.197216	0.0696548	0.126995		0.262937	0.00049412	0.00235001		0.683901	2.56413e-07	4.66361e-06		0.75995	1.03158e-07	1.79465e-06	down	-1.28953	8.75286e-52	4.56823e-50	down	-1.11656	2.77976e-37	8.13859e-36		-0.699484	8.73058e-09	5.09737e-08		-0.803967	1.48767e-09	7.16611e-09
YOL124C	chrXV	85456	86757	-	1301	g3	TRM11|-|YOL124C|-|protein-coding		0.234675	0.0391414	0.127608		0.0322802	0.643892	0.782178		0.261334	0.0234852	0.0518802		0.0620159	0.321417	0.456822		-0.216854	0.235998	0.363922		-0.167196	0.386564	0.5109		-0.629485	3.68857e-05	8.34707e-05		-0.921072	2.82775e-24	3.41492e-23	down	-1.20739	3.74667e-12	3.48644e-11		-0.867124	3.04317e-10	1.60643e-09
YOL128C	chrXV	78352	79479	-	1127	g3	YGK3|-|YOL128C|-|protein-coding		0.356388	6.97877e-06	0.000134684		0.0632922	0.473182	0.636274		0.376322	1.93037e-06	1.47288e-05		0.0877411	0.297582	0.430486		0.14306	0.239647	0.368527		0.0913957	0.371323	0.495265		-0.893414	1.41762e-18	1.02389e-17	down	-1.08926	3.35687e-20	2.9673e-19	down	-1.03929	2.07019e-33	1.57282e-31		-0.901297	1.30059e-26	4.06571e-25
YOL136C	chrXV	67561	68754	-	1193	g3	PFK27|-|YOL136C|-|protein-coding		0.0342727	0.695096	0.837053		0.232056	0.000662132	0.00355785		-0.164409	0.0224009	0.0499257		0.0383839	0.656895	0.763642		0.221218	0.432367	0.564798		0.69342	2.56175e-05	0.000199424	down	-2.13386	3.54757e-49	1.62538e-47	down	-1.32031	5.07802e-07	1.36797e-06	down	-1.14198	5.79437e-15	7.544e-14	down	-1.49174	1.54594e-36	1.15984e-34
YOL141W	chrXV	56452	58539	+	2087	g3	PPM2|TYW4|YOL141W|-|protein-coding		0.230295	0.110758	0.263798		-0.170265	0.060527	0.145721		0.500498	0.000531846	0.0021154		0.10237	0.234935	0.356711		0.328467	0.000896539	0.00457913		0.40357	0.000791211	0.00351506	down	-1.78029	2.27102e-78	3.78629e-76	down	-1.81318	1.7364e-89	3.7221e-87	down	-1.59215	3.87584e-62	1.93857e-59	down	-1.49079	4.22064e-44	5.50702e-42
YOR008C-A	chrXV	342857	343081	-	224	g3	YOR008C-A|-|YOR008C-A|-|protein-coding		-0.25362	0.110532	0.263535		-0.291341	0.136486	0.26914		0.122776	0.523164	0.635633		0.0919058	0.609591	0.721934		0.427481	0.0498062	0.108127		0.57332	0.00580252	0.0180142	down	-1.11698	1.12637e-09	3.95349e-09	down	-1.19756	4.35941e-11	1.77753e-10		-0.866187	1.37387e-05	4.63776e-05		-0.646568	0.000934538	0.00205537
YOR047C	chrXV	416347	417681	-	1334	g3	STD1|MSN3|SFS3|YOR047C|-|protein-coding		-0.0760505	0.333047	0.547506		-0.175682	0.0120295	0.0399141		-0.245088	0.00418265	0.0122148		-0.340973	7.1377e-09	1.48237e-07		0.0887309	0.668134	0.774008		0.25329	0.106866	0.188899	down	-1.26382	2.90976e-29	4.65717e-28		-0.868829	6.40749e-08	1.90009e-07		-0.442723	0.00212723	0.00465292		-0.682524	6.99769e-09	3.12269e-08
YOR062C	chrXV	442725	443531	-	806	g3	YOR062C|YOR29-13|YOR062C|-|protein-coding		0.0459666	0.782613	0.893097		0.244272	0.0824677	0.185522		0.152867	0.151655	0.240484		0.356732	0.0581867	0.119725		0.59191	0.0128496	0.0374495		0.449542	0.0040184	0.013303	down	-1.25035	7.14247e-14	3.53706e-13		-0.853225	1.90548e-05	4.32388e-05		-0.623132	0.00719642	0.0139919	down	-1.17295	1.35864e-10	7.5786e-10
YOR066W	chrXV	449436	451325	+	1889	g3	MSA1|YOR29-17|YOR066W|-|protein-coding		0.292129	0.00187392	0.0128935		0.375385	0.00743553	0.0269493		-0.174435	0.0663197	0.12198		-0.0882224	0.515308	0.64141		-0.150248	0.406536	0.540428		0.0744184	0.598539	0.707589	down	-1.08345	2.05846e-27	2.85993e-26		-0.662453	1.92391e-05	4.36076e-05		-0.730018	1.57865e-05	5.26978e-05		-0.935094	2.56413e-08	1.06358e-07
YOR092W	chrXV	495127	496968	+	1841	g3	ECM3|YOR3165W|YOR092W|-|protein-coding		0.168115	0.143234	0.314185		0.0955287	0.426059	0.59553		0.309783	0.00802916	0.0212015		0.242308	0.0377216	0.0849232		0.242738	0.0112818	0.0338397		0.393748	1.90659e-05	0.000154431	down	-1.05329	2.4343e-20	2.03209e-19		-0.900653	1.66903e-14	9.5405e-14		-0.905745	2.36141e-19	5.21072e-18		-0.913602	3.40382e-20	5.80391e-19
YOR101W	chrXV	515244	516173	+	929	g3	RAS1|-|YOR101W|-|protein-coding		-0.0841316	0.322923	0.536003		-0.118523	0.0242796	0.0707408		-0.196936	0.0051372	0.0145099		-0.227223	0.000801786	0.00353068		-0.253766	0.182005	0.299205		-0.42723	0.00299725	0.0105013		-0.429434	0.000451358	0.000885889	down	-1.00287	1.02749e-12	4.95343e-12	down	-1.03663	2.25711e-12	2.15376e-11		-0.638514	7.86697e-10	3.9612e-09
YOR107W	chrXV	521353	522282	+	929	g3	RGS2|-|YOR107W|-|protein-coding		0.18862	0.0347886	0.117172		0.0907689	0.557986	0.710896		-0.257979	0.0100012	0.0255109		-0.351023	0.0144365	0.0387859		0.111669	0.734944	0.827915		0.857847	0.000484452	0.00234113	down	-2.28853	3.94761e-19	2.97658e-18	down	-1.33609	6.40089e-05	0.000137453		-0.879165	3.09985e-09	1.92005e-08	down	-1.09011	1.57472e-14	1.39062e-13
YOR137C	chrXV	581813	583681	-	1868	g3	SIA1|-|YOR137C|-|protein-coding		0.10633	0.348724	0.563483		0.248	0.0252563	0.0729842		-0.209996	0.0216759	0.0485081		-0.0623444	0.638859	0.747599		0.211863	0.418109	0.552263		0.55396	5.1736e-05	0.000362238	down	-2.18808	7.55692e-52	4.04168e-50	down	-1.22595	1.14392e-07	3.31202e-07		-0.955924	1.66351e-07	7.8679e-07	down	-1.58386	1.37578e-35	9.7146e-34
YOR140W	chrXV	586981	589281	+	2300	g3	SFL1|-|YOR140W|-|protein-coding		-0.00327667	0.971655	1		0.110173	0.255644	0.419257		-0.119031	0.242657	0.351201		-0.00153828	0.987566	1		0.110461	0.147602	0.253333		0.000483989	1	1	down	-1.36304	2.3841e-107	9.53957e-105	down	-1.32382	8.0133e-93	1.78133e-90	down	-1.2171	7.0037e-36	6.89118e-34	down	-1.37328	4.02377e-45	5.89041e-43
YOR144C	chrXV	602717	605092	-	2375	g3	ELG1|RTT110|YOR144C|-|protein-coding		0.477846	1.24835e-05	0.000214688		0.155397	0.0305947	0.0851714		-0.00547548	0.962601	0.9866		-0.325606	7.95161e-06	6.86698e-05		-0.0482841	0.741693	0.832711		-0.0656477	0.400063	0.523588		-0.790989	1.06727e-26	1.4172e-25	down	-1.05805	2.78347e-16	1.83991e-15		-0.786522	6.20197e-19	1.31071e-17		-0.541106	1.09973e-11	7.05192e-11
YOR147W	chrXV	606607	608475	+	1868	g3	MDM32|-|YOR147W|-|protein-coding		-0.0563028	0.338793	0.553333		-0.0435579	0.498846	0.659694		-0.0371979	0.578113	0.683752		-0.0206922	0.737485	0.827362		0.360666	0.0352985	0.0817051		0.387449	0.000141708	0.000841277	down	-1.29031	4.75123e-49	2.14413e-47		-0.885026	4.72472e-10	1.73867e-09		-0.507868	8.1703e-06	2.86605e-05		-0.893936	2.90603e-32	1.47814e-30
YOR153W	chrXV	619840	624375	+	4535	g3	PDR5|LEM1|STS1|YDR1|YOR153W|-|protein-coding		0.199267	0.298396	0.512438		0.30803	0.109806	0.230197		0.549947	0.00534847	0.0150007		0.658875	0.000407128	0.00199313		0.704978	0.00321948	0.0127379		0.469962	0.0651702	0.129525		-0.918391	3.40963e-06	8.62758e-06	down	-1.14505	1.86202e-12	8.74479e-12	down	-1.10558	1.84469e-05	6.08344e-05	down	-1.11265	1.14677e-05	3.39226e-05
YOR156C	chrXV	628360	630540	-	2180	g3	NFI1|SIZ2|YOR156C|-|protein-coding		0.135451	0.0293269	0.104577		0.166452	0.0294192	0.0823959		-0.0948244	0.225461	0.331249		-0.0604212	0.34359	0.479031		0.3408	0.00136879	0.00645871		0.157658	0.0887694	0.164776	down	-1.06206	1.82141e-43	6.54618e-42	down	-1.01131	6.08143e-59	4.50626e-57		-0.614986	1.0226e-09	6.75953e-09		-0.855266	1.38039e-29	5.48684e-28
YOR188W	chrXV	685767	689180	+	3413	g3	MSB1|-|YOR188W|-|protein-coding		0.341153	0.000131982	0.00155629		-0.00761221	0.920632	0.96822		0.2111	0.0321116	0.0673189		-0.134192	0.0314643	0.0735088		-0.0717827	0.689302	0.791353		-0.14862	0.126388	0.21549		-0.690376	1.13618e-34	2.50712e-33	down	-1.03164	4.32118e-27	6.46776e-26		-0.976353	1.9099e-09	1.22733e-08		-0.713738	6.46128e-12	4.32337e-11
YOR201C	chrXV	720470	721708	-	1238	g3	MRM1|PET56|YOR201C|-|protein-coding		0.182653	0.0024535	0.0160763		-0.101659	0.325676	0.495404		0.573678	3.66801e-08	4.50213e-07		0.29169	6.65791e-06	5.85935e-05		0.526679	2.03921e-06	2.81365e-05		0.575009	1.83585e-05	0.000149915	down	-1.06605	9.46314e-67	1.05181e-64	down	-1.01336	4.21136e-43	1.64134e-41		-0.78332	8.48718e-14	9.55723e-13		-0.789736	7.68525e-09	3.40671e-08
YOR205C	chrXV	725564	727234	-	1670	g3	GEP3|AIM40|FMP38|MTG3|YOR205C|-|protein-coding		0.17163	0.00874808	0.0427573		0.113446	0.106783	0.225355		0.17608	0.020734	0.0467665		0.121288	0.0496129	0.10592		0.281675	5.91753e-05	0.00048989		0.252347	0.000766185	0.00342926	down	-1.07991	9.56833e-72	1.24846e-69	down	-1.13304	7.85445e-75	1.02484e-72		-0.977517	8.52967e-42	1.24866e-39		-0.958486	7.1597e-33	3.73674e-31
YOR208W	chrXV	733925	736177	+	2252	g3	PTP2|-|YOR208W|-|protein-coding		0.0396025	0.655499	0.815078		0.150387	0.10584	0.22398		0.0451455	0.633819	0.732418		0.161089	0.0699366	0.138443		0.4395	0.0386734	0.0882242		0.553555	1.33542e-09	3.74542e-08	down	-1.04572	1.51817e-29	2.47611e-28		-0.496446	0.00654657	0.0107006		-0.222589	0.119741	0.173817		-0.663752	1.56955e-13	1.23791e-12
YOR233W	chrXV	775846	778248	+	2402	g3	KIN4|KIN3|KIN31|YOR233W|-|protein-coding		0.170706	0.0581233	0.17034		-0.0956283	0.204589	0.361159		0.201461	0.0442735	0.0874399		-0.0622877	0.314367	0.449138		0.164512	0.18124	0.298355		0.00662776	0.934989	0.963627		-0.922389	2.99613e-42	9.99044e-41	down	-1.22314	1.60281e-33	3.71431e-32	down	-1.00213	3.86922e-27	1.80138e-25		-0.86382	1.21187e-31	5.63847e-30
YOR269W	chrXV	826385	827869	+	1484	g3	PAC1|-|YOR269W|-|protein-coding		0.13853	0.0481371	0.148711		-0.0441381	0.460135	0.625108		0.146557	0.0425877	0.0847405		-0.0322434	0.53863	0.659954		0.142612	0.37156	0.506032		0.300776	0.000436532	0.00216177	down	-1.32839	8.93376e-82	1.78735e-79	down	-1.0151	7.39198e-15	4.3625e-14		-0.843049	4.34676e-18	8.2823e-17	down	-1.00632	2.02209e-53	4.85464e-51
YOR302W	chrXV	882765	882842	+	77	g3	YOR302W|-|YOR302W|-|protein-coding		0.201763	0.0283721	0.102092		0.0298502	0.76529	0.869979		0.683125	5.6434e-13	2.28338e-11		0.514435	1.49717e-07	2.24464e-06		0.989742	5.48802e-09	1.55226e-07	up	1.10256	3.54435e-26	1.51951e-23	down	-1.27065	2.48359e-36	5.86756e-35		-0.740454	3.03651e-06	7.51861e-06		-0.269764	0.0167748	0.030295		-0.692744	1.9618e-11	1.22018e-10
YOR316C-A	chrXV	907726	907935	-	209	g3	YOR316C-A|-|YOR316C-A|-|protein-coding		-0.267863	0.12098	0.279063		-0.181859	0.363644	0.535868		0.0616667	0.755468	0.832137		0.153353	0.438879	0.57314		0.605911	0.0391299	0.0891188		0.885833	0.0106567	0.0294889	down	-1.55169	6.10308e-11	2.36022e-10	down	-1.10776	5.07003e-07	1.36643e-06		-0.656659	0.0118107	0.0220422		-0.828408	0.00499786	0.00967339
YOR324C	chrXV	923232	925040	-	1808	g3	FRT1|HPH1|YOR324C|-|protein-coding		-0.0693381	0.289414	0.501459		-0.1626	0.0286008	0.0806182		0.222974	0.00117344	0.00409951		0.134509	0.0608017	0.124082		0.604365	9.53699e-12	4.85093e-10		0.368414	0.000136322	0.000818206	down	-1.0811	1.00859e-35	2.31052e-34	down	-1.2447	1.09624e-45	4.80265e-44		-0.779671	5.41378e-25	2.04362e-23		-0.857625	2.2912e-23	5.13126e-22
YOR328W	chrXV	931803	936497	+	4694	g3	PDR10|-|YOR328W|-|protein-coding		0.317227	0.00197254	0.0134231		0.48075	4.19195e-08	7.14775e-07		-0.0972444	0.256582	0.367192		0.0713457	0.494744	0.623311		0.420577	0.00120911	0.00580567		0.32104	0.00716455	0.0213938	down	-1.27646	9.16125e-34	1.88955e-32	down	-1.08271	1.17966e-23	1.35638e-22		-0.738081	4.91283e-09	2.98752e-08	down	-1.0395	8.44855e-19	1.23678e-17
YOR330C	chrXV	939621	943385	-	3764	g3	MIP1|-|YOR330C|-|protein-coding		-0.171272	0.00114452	0.00870671		-0.19039	0.0026591	0.0113837		0.06585	0.307516	0.423425		0.0513399	0.287543	0.418587		0.363531	3.08358e-05	0.000280419		0.260514	4.59851e-05	0.000330349	down	-1.06802	1.70988e-95	4.46203e-93	down	-1.04289	1.93519e-82	3.41618e-80		-0.734772	8.35836e-18	1.52948e-16		-0.869975	2.55963e-49	4.80091e-47
YOR334W	chrXV	944596	946008	+	1412	g3	MRS2|-|YOR334W|-|protein-coding		0.0532083	0.429241	0.635692		0.0731847	0.273305	0.437433		-0.0521415	0.393108	0.511696		-0.0279278	0.71105	0.806628		0.228383	0.00684549	0.0230123		0.257199	0.00271946	0.00966956	down	-1.33102	1.954e-53	1.2272e-51	down	-1.32409	8.32983e-62	6.75617e-60	down	-1.07268	3.99753e-42	6.31399e-40	down	-1.05659	2.83194e-45	4.24933e-43
YOR337W	chrXV	954344	956623	+	2279	g3	TEA1|-|YOR337W|-|protein-coding		0.419073	1.24347e-05	0.000214688		-0.0142946	0.893127	0.950868		0.779356	6.22216e-12	1.85798e-10		0.347981	9.39828e-05	0.000560721		0.550285	1.8322e-05	0.000178232		0.632105	1.44405e-09	3.93963e-08	down	-1.58253	4.10788e-150	6.16388e-147	down	-1.63062	2.47888e-122	9.91884e-120	down	-1.4338	3.70923e-24	1.28687e-22	down	-1.30673	6.40715e-25	1.68665e-23
YOR338W	chrXV	956898	957989	+	1091	g3	YOR338W|-|YOR338W|-|protein-coding		0.762207	2.80512e-06	6.05624e-05		0.675109	0.000225536	0.00142042		0.43263	0.0191192	0.0438482		0.346752	0.0307727	0.0723171		0.26578	0.466069	0.59518	up	1.17305	0.00109358	0.00456127	down	-2.35279	4.55327e-12	1.93136e-11		-0.927022	0.012489	0.0194851	down	-1.01336	5.15275e-11	4.08005e-10	down	-1.53962	3.92369e-13	2.95113e-12
YOR339C	chrXV	958362	958832	-	470	g3	UBC11|-|YOR339C|-|protein-coding		-0.0163977	0.888828	0.955191		-0.363913	0.0228795	0.0674647		0.36264	0.0119317	0.0294707		0.0162685	0.903245	0.949474		0.748748	0.000397542	0.00239297		0.645538	0.00373711	0.012573		-0.810546	2.56966e-14	1.33187e-13	down	-1.02326	2.19885e-21	2.13207e-20		-0.298848	0.172048	0.237744		-0.187859	0.430535	0.508976
YOR342C	chrXV	966666	967625	-	959	g3	YOR342C|-|YOR342C|-|protein-coding		0.0809694	0.218764	0.415645		0.0924202	0.115174	0.23725		-0.0648439	0.317464	0.434332		-0.0489088	0.408046	0.545577		-0.0622342	0.608247	0.722625		0.0202892	0.849626	0.9077		-0.964252	6.91918e-50	3.26999e-48	down	-1.08486	4.60064e-59	3.45163e-57	down	-1.10428	9.72897e-21	2.46385e-19		-0.903613	1.35449e-17	1.79859e-16
YOR343C	chrXV	968148	968474	-	326	g3	YOR343C|-|YOR343C|-|protein-coding		-0.127387	0.428922	0.635692		0.162321	0.483355	0.645836		0.304253	0.119445	0.197713		0.601031	0.00243461	0.00898126		0.75642	6.55914e-05	0.000526309		0.613306	0.00413982	0.0136149	down	-1.20582	3.70544e-11	1.46896e-10		-0.964772	2.02125e-08	6.32511e-08		-0.815532	0.0001378	0.000381492	down	-1.20624	1.25766e-07	4.83256e-07
YOR344C	chrXV	977194	978069	-	875	g3	TYE7|SGC1|YOR344C|-|protein-coding		0.126548	0.145161	0.317282		0.263316	0.000240456	0.00150179		-0.516594	2.73854e-09	4.59126e-08		-0.37478	8.27556e-08	1.36082e-06		-0.458571	0.0137502	0.0394686		-0.019245	0.902806	0.943849	down	-1.10875	2.03813e-13	9.75056e-13		-0.485637	0.00763242	0.0123211		-0.57413	8.88719e-13	8.93482e-12		-0.764482	5.2475e-25	1.40605e-23
YOR348C	chrXV	986899	988782	-	1883	g3	PUT4|-|YOR348C|-|protein-coding		-0.150306	0.631382	0.798305		0.312451	0.310938	0.47914	up	1.34281	9.5314e-05	0.000470069	up	1.81533	2.03027e-10	5.97337e-09	up	2.37929	3.0475e-08	7.31629e-07	up	1.11279	2.81126e-07	4.39407e-06	down	-2.10249	7.56999e-14	3.73337e-13	down	-2.11002	2.1451e-14	1.21347e-13	down	-1.54812	0.000285293	0.00074514	down	-2.82087	5.12618e-33	2.72277e-31
YOR359W	chrXV	1011189	1012760	+	1571	g3	VTS1|-|YOR359W|-|protein-coding		0.411382	0.000311074	0.00306439		0.235066	0.0702102	0.16397		-0.000443979	0.998416	1		-0.174156	0.119887	0.212573		0.112955	0.213626	0.33795		0.016252	0.834708	0.897995	down	-2.22855	1.95588e-270	5.86959e-267	down	-2.39459	4.25212e-219	1.27606e-215	down	-2.11192	3.65743e-59	1.46346e-56	down	-2.04711	3.93688e-56	1.24364e-53
YOR360C	chrXV	1013241	1014821	-	1580	g3	PDE2|SRA5|YOR360C|-|protein-coding		0.261968	5.54218e-05	0.000754289		0.328316	0.000525269	0.00291913		0.149202	0.0774604	0.139113		0.218661	0.00511612	0.0165671		0.254601	0.295718	0.428263		0.605044	1.88252e-06	2.18125e-05	down	-2.0641	4.11382e-86	8.51419e-84	down	-1.37036	1.60192e-09	5.62263e-09	down	-1.33896	4.93251e-25	1.88566e-23	down	-1.68827	5.9069e-55	1.67196e-52
YOR374W	chrXV	1039840	1041399	+	1559	g3	ALD4|ALD7|YOR374W|-|protein-coding		-0.188062	0.451909	0.657063	up	1.30513	4.12445e-27	9.90198e-25	down	-1.2284	5.22174e-07	4.60896e-06		0.275175	0.0513375	0.108604	up	1.24545	7.86717e-05	0.000606925		0.466773	0.0180128	0.045465	down	-1.65582	1.54711e-30	2.62309e-29	down	-1.26862	9.07674e-18	6.75913e-17		-0.300238	0.330339	0.413148	down	-1.47888	6.05075e-14	5.01611e-13
YOR378W	chrXV	1049511	1051058	+	1547	g3	AMF1|-|YOR378W|-|protein-coding		-0.00635731	0.953358	0.991691		-0.0737191	0.483846	0.64627		0.430306	5.95905e-06	4.0736e-05		0.367465	0.000900942	0.00389026		0.800995	5.22584e-06	6.24811e-05		0.852649	2.1885e-05	0.000172607	down	-1.31818	4.02059e-28	5.97316e-27	down	-1.06887	8.2462e-21	7.61442e-20		-0.639021	0.000148036	0.000407015		-0.847808	4.28739e-06	1.35152e-05
YOR384W	chrXV	1061564	1063648	+	2084	g3	FRE5|-|YOR384W|-|protein-coding		-0.188298	0.0273125	0.0995322		-0.0456182	0.548744	0.703152		0.0439578	0.519456	0.632152		0.191058	0.0412833	0.0916694		0.52472	0.00114038	0.00552872		0.48067	0.000272371	0.00145832	down	-1.00744	4.45689e-21	3.93386e-20		-0.597474	8.94539e-06	2.10632e-05		-0.267453	0.0350563	0.0587731		-0.731089	3.24878e-10	1.70299e-09
YPL012W	chrXVI	529723	533409	+	3686	g3	RRP12|-|YPL012W|-|protein-coding		0.0793684	0.512773	0.70509		-0.170425	0.0305111	0.0850429		0.267176	0.0319201	0.0669678		0.02	0.772357	0.854977		-0.278402	0.0637374	0.131778		-0.338104	0.00959856	0.0272133		-0.622521	6.79482e-08	2.01993e-07		-0.993751	5.7963e-38	1.76596e-36	down	-1.29906	1.60668e-18	3.21444e-17		-0.990547	3.27815e-25	9.06704e-24
YPL026C	chrXVI	500675	502183	-	1508	g3	SKS1|SHA3|YPL026C|-|protein-coding		0.142181	0.193599	0.385016		-0.0346473	0.825777	0.909641		0.323746	0.0440073	0.0870296		0.148293	0.152528	0.255647		-0.127044	0.658861	0.766373		0.219682	0.204233	0.314471	down	-2.32738	1.04002e-60	9.31672e-59	down	-1.67739	1.57247e-10	6.04224e-10	down	-1.95638	5.58947e-29	2.96885e-27	down	-2.26781	3.92389e-54	9.813e-52
YPL027W	chrXVI	499665	500402	+	737	g3	SMA1|-|YPL027W|-|protein-coding		-0.139289	0.397677	0.608244		-0.112391	0.483033	0.645694		0.29214	0.0796243	0.142234		0.324485	0.0323742	0.0752556		0.76063	0.00559116	0.0196157		0.428598	0.0889368	0.164956	down	-1.13332	3.09084e-08	9.43124e-08		-0.974229	7.223e-07	1.90812e-06		-0.535096	0.0049978	0.0100965	down	-1.03965	3.11662e-09	1.44783e-08
YPL029W	chrXVI	495506	497719	+	2213	g3	SUV3|LPB2|YPL029W|-|protein-coding		0.171703	0.0172985	0.0709189		0.010835	0.87265	0.938983		0.00716988	0.933545	0.966558		-0.150759	0.00254635	0.00929068		0.131464	0.0775691	0.153653		0.0341749	0.649645	0.750852		-0.911278	3.11587e-55	2.11693e-53	down	-1.06855	2.81437e-70	3.07124e-68		-0.791251	1.41097e-37	1.56826e-35		-0.735778	3.51027e-25	9.57667e-24
YPL036W	chrXVI	482843	485686	+	2843	g3	PMA2|-|YPL036W|-|protein-coding		0.151425	0.0308372	0.1083		-0.10755	0.566527	0.717721		0.247753	0.14506	0.231679		-0.0102669	0.929945	0.967504		-0.250823	0.113879	0.207941		-0.0832677	0.488813	0.610966	down	-1.00043	8.97199e-23	9.1271e-22		-0.79143	9.71966e-09	3.14827e-08	down	-1.03749	2.6938e-14	3.2191e-13	down	-1.0836	4.94348e-17	6.15577e-16
YPL042C	chrXVI	473040	474707	-	1667	g3	SSN3|CDK8|GIG2|NUT7|RYE5|SRB10|SSX7|UME5|URR1|YPL042C|-|protein-coding		-0.153196	0.0281142	0.101511		-0.0301199	0.57221	0.722237		-0.399169	3.10957e-09	5.16999e-08		-0.272519	8.84583e-07	1.03706e-05		-0.30863	0.117441	0.212956		-0.0556434	0.678348	0.775808	down	-1.01824	4.62905e-17	2.9463e-16		-0.525023	0.00366362	0.00616976		-0.565522	1.48972e-08	8.33297e-08		-0.812886	6.54476e-29	2.3522e-27
YPL057C	chrXVI	451909	453057	-	1148	g3	SUR1|BCL21|CSG1|LPE15|YPL057C|-|protein-coding		0.00180989	0.983602	1		0.302707	0.00583087	0.0218867		-0.437589	8.4411e-07	7.03659e-06		-0.130923	0.197863	0.312403		-0.121989	0.450465	0.581314		-0.0624927	0.618597	0.726102	down	-1.77183	2.74398e-49	1.26687e-47	down	-1.58381	4.64761e-26	6.32538e-25	down	-1.57959	4.61325e-35	4.13265e-33	down	-1.71631	4.01877e-53	9.27718e-51
YPL061W	chrXVI	432588	434090	+	1502	g3	ALD6|ALD1|YPL061W|-|protein-coding		-0.144338	0.191886	0.382879		0.719007	3.12119e-05	0.000258036		-0.870192	6.05133e-07	5.2184e-06		0.00135997	0.989734	1		-0.0224476	0.93115	0.966914		-0.376602	0.0942208	0.172536	down	-1.34589	9.73137e-43	3.33758e-41	down	-1.23773	1.23467e-54	7.5617e-53	down	-1.26471	3.34962e-06	1.26602e-05	down	-1.74082	3.99328e-14	3.37754e-13
YPL062W	chrXVI	431895	432299	+	404	g3	YPL062W|-|YPL062W|-|protein-coding		-0.326915	0.247108	0.451628		-0.226243	0.45646	0.621891		-0.378177	0.177936	0.273069		-0.273606	0.415164	0.552551		0.508795	0.291773	0.424538		0.429155	0.417126	0.541785	down	-1.17111	0.0018555	0.00335443	down	-1.1579	0.00224557	0.00390324		-0.379406	0.341856	0.424017		-0.478351	0.18911	0.250948
YPL089C	chrXVI	379120	381150	-	2030	g3	RLM1|-|YPL089C|-|protein-coding		0.243193	0.00103029	0.0080309		0.319778	0.00428693	0.0168833		0.0743081	0.326228	0.443392		0.156109	0.160686	0.266653		0.292736	0.0817476	0.160395		0.320137	0.000735279	0.00330821	down	-1.25726	2.12967e-37	5.41622e-36		-0.890398	4.14821e-09	1.40744e-08		-0.758798	2.98146e-08	1.5808e-07	down	-1.10451	1.3514e-23	3.08408e-22
YPL093W	chrXVI	370978	372921	+	1943	g3	NOG1|-|YPL093W|-|protein-coding		0.191452	0.084673	0.22096		-0.0311142	0.716064	0.834655		0.261711	0.0309249	0.0652184		0.0422906	0.521604	0.646298		-0.0961272	0.546683	0.668948		-0.222205	0.129409	0.21883		-0.898038	5.84079e-14	2.92624e-13	down	-1.3193	1.08137e-49	5.40864e-48	down	-1.46444	1.45297e-22	4.49523e-21	down	-1.17163	1.72177e-25	4.89766e-24
YPL126W	chrXVI	310210	312900	+	2690	g3	NAN1|UTP17|YPL126W|-|protein-coding		0.155338	0.129703	0.29299		0.00024858	0.998211	1		0.259531	0.021415	0.0481216		0.108209	0.137322	0.236434		-0.114546	0.325959	0.460439		-0.137593	0.143677	0.237561		-0.627078	2.87147e-14	1.48063e-13		-0.897501	1.12457e-35	2.90933e-34	down	-1.12666	1.99346e-21	5.59101e-20		-0.883328	1.92261e-23	4.35453e-22
YPL128C	chrXVI	306533	308221	-	1688	g3	TBF1|LPI16|YPL128C|-|protein-coding		0.04432	0.599082	0.775267		0.0332308	0.663597	0.798178		0.00138678	0.989397	1		-0.00555118	0.936931	0.971967		0.00980951	0.935311	0.969893		-0.210545	0.0604919	0.122123		-0.661444	6.30186e-11	2.43396e-10	down	-1.03072	9.23941e-22	9.1965e-21	down	-1.02119	5.75331e-33	4.21114e-31		-0.877785	1.34698e-25	3.90558e-24
YPL130W	chrXVI	304387	305058	+	671	g3	SPO19|-|YPL130W|-|protein-coding		-0.142659	0.486243	0.683633		-0.459534	0.0305603	0.0851151		-0.230199	0.360773	0.479805		-0.551465	0.000116489	0.00067292		0.183699	0.59237	0.710229		-0.18631	0.51401	0.632839	down	-2.28635	2.19826e-45	8.68024e-44	down	-2.67217	9.81122e-58	6.6917e-56	down	-1.94856	1.07792e-14	1.35067e-13	down	-1.93402	1.09724e-16	1.3145e-15
YPL137C	chrXVI	292817	296647	-	3830	g3	GIP3|-|YPL137C|-|protein-coding		-0.0831201	0.313785	0.527944		0.242575	0.00025553	0.00158113		0.00544139	0.946725	0.975492		0.334591	7.5548e-07	9.05069e-06		-0.0883524	0.803665	0.87859		0.52759	0.063192	0.126384	down	-1.32849	1.63531e-12	7.25972e-12		-0.338741	0.237036	0.290404		-0.764984	0.000743171	0.00177215	down	-1.15116	2.14554e-07	8.04343e-07
YPL172C	chrXVI	224353	225741	-	1388	g3	COX10|-|YPL172C|-|protein-coding		0.0555792	0.306558	0.520793		0.0351992	0.683683	0.812085		-0.232179	0.00411106	0.0120247		-0.249249	0.0001252	0.000717715		0.300986	0.00125719	0.00601728		0.210126	0.088138	0.163829	down	-1.73947	1.28845e-73	1.75757e-71	down	-1.6536	4.08939e-111	1.29182e-108	down	-1.10839	3.2901e-42	5.33708e-40	down	-1.29095	4.1904e-43	5.23975e-41
YPL179W	chrXVI	208157	209806	+	1649	g3	PPQ1|SAL6|YPL179W|-|protein-coding		0.0597247	0.61501	0.788341		0.0724261	0.53673	0.691892		-0.105466	0.357132	0.475912		-0.0883679	0.469861	0.600602		0.401277	0.00308639	0.0123332		0.314925	0.0543624	0.111971	down	-1.00267	5.01505e-13	2.32435e-12	down	-1.08247	1.04925e-16	7.15639e-16		-0.598162	3.37392e-06	1.2736e-05		-0.608387	6.29709e-05	0.000167383
YPL183C	chrXVI	199495	202536	-	3041	g3	RTT10|ERE2|TRM734|YPL183C|-|protein-coding		0.268177	0.0280256	0.10127		-0.0758378	0.403628	0.574751		0.474197	0.000311116	0.00132246		0.132335	0.0714986	0.140931		-0.0853272	0.504992	0.632108		-0.134398	0.127886	0.216907		-0.971468	1.08684e-39	3.18205e-38	down	-1.23214	2.88198e-74	3.53013e-72	down	-1.45592	1.1835e-27	5.68268e-26	down	-1.24829	1.54463e-42	1.85418e-40
YPL189W	chrXVI	189154	190983	+	1829	g3	GUP2|-|YPL189W|-|protein-coding		0.550946	0.000479904	0.00433793		0.246078	0.115928	0.23845		0.889553	8.16873e-08	9.11315e-07		0.587165	4.22408e-05	0.000290412		0.533068	5.29605e-06	6.30692e-05		0.473313	0.000461807	0.0022624		-0.697888	1.26239e-10	4.76232e-10		-0.956625	9.6424e-19	7.72513e-18	down	-1.01714	3.05242e-11	2.49941e-10		-0.824318	5.09536e-07	1.81175e-06
YPL201C	chrXVI	169770	171155	-	1385	g3	YIG1|-|YPL201C|-|protein-coding		-0.0108587	0.935928	0.981555		-0.162737	0.0950586	0.207168		0.0588994	0.618172	0.719463		-0.089832	0.37591	0.514789		0.135434	0.307731	0.441128		0.0059188	0.988354	1		-0.867761	3.92391e-09	1.30913e-08	down	-1.11866	1.98843e-22	2.07558e-21		-0.898396	8.20877e-15	1.04605e-13		-0.782289	1.02247e-10	5.82245e-10
YPL219W	chrXVI	136750	138228	+	1478	g3	PCL8|-|YPL219W|-|protein-coding		-0.0738481	0.214079	0.409727		-0.0716241	0.617053	0.758769		-0.0276425	0.830735	0.892761		-0.0235694	0.806183	0.87959		0.220008	0.283056	0.415786		0.311424	0.0188775	0.0472292	down	-1.34806	9.99964e-38	2.59817e-36		-0.909343	4.3573e-08	1.31751e-07		-0.669867	3.90536e-06	1.45771e-05	down	-1.02516	3.32871e-19	5.13271e-18
YPL221W	chrXVI	133043	135424	+	2381	g3	FLC1|-|YPL221W|-|protein-coding		0.17121	0.134698	0.301214		0.236801	0.0717723	0.166645		-0.036859	0.763654	0.83716		0.0330935	0.787686	0.865561		0.093057	0.612575	0.726185		0.266164	0.164875	0.265587	down	-1.90152	4.5477e-34	9.5773e-33	down	-1.72768	4.14078e-26	5.66127e-25	down	-1.67184	2.23603e-26	9.58618e-25	down	-1.67964	1.70352e-22	3.4896e-21
YPL226W	chrXVI	121767	125357	+	3590	g3	NEW1|-|YPL226W|-|protein-coding		0.0716877	0.433494	0.639899		-0.0602669	0.460446	0.62539		0.0555665	0.56676	0.674404		-0.0732963	0.314233	0.449125		-0.33146	0.0451286	0.0998017		-0.520198	6.88203e-07	9.34524e-06		-0.402905	1.03804e-05	2.50214e-05		-0.852654	1.02213e-16	6.97934e-16	down	-1.11724	5.3436e-14	6.14412e-13		-0.860089	6.05268e-21	1.09753e-19
YPL255W	chrXVI	67725	68882	+	1157	g3	BBP1|-|YPL255W|-|protein-coding		0.156715	0.194878	0.386026		-0.188416	0.332968	0.503647		-0.263921	0.108369	0.182414		-0.604926	6.30449e-05	0.000401693		-0.141324	0.280426	0.413238		-0.153488	0.115519	0.200755		-0.727568	3.9548e-23	4.12096e-22	down	-1.02542	7.58779e-19	6.15431e-18		-0.566406	0.000552457	0.00136286		-0.288981	0.0873577	0.127386
YPL265W	chrXVI	41043	42869	+	1826	g3	DIP5|-|YPL265W|-|protein-coding		-0.275796	0.0793564	0.212254		-0.145408	0.586168	0.732344	up	1.02361	0.000148993	0.000693761	up	1.15679	7.00265e-13	3.18408e-11		0.535495	0.00563962	0.019737		0.434521	0.00232013	0.00850667	down	-1.34868	3.35322e-25	3.98535e-24	down	-1.13463	7.95949e-19	6.43839e-18	down	-1.75968	2.77849e-15	3.80742e-14	down	-2.082	8.4298e-32	4.04765e-30
YPL279C	chrXVI	13228	14355	-	1127	g3	FEX2|-|YPL279C|-|protein-coding		-0.109526	0.417927	0.626943		-0.21383	0.00244451	0.0106011		0.113351	0.290955	0.404723		0.0134151	0.904463	0.950128		0.456268	0.000215104	0.00143132		0.26614	0.0828373	0.156398	down	-1.68776	4.36388e-33	8.58754e-32	down	-1.86784	4.41459e-49	2.18978e-47	down	-1.42911	1.95684e-43	3.7887e-41	down	-1.44625	4.72913e-40	4.73071e-38
YPR030W	chrXVI	627880	631245	+	3365	g3	CSR2|ART8|MRG19|YPR030W|-|protein-coding		-0.625674	0.0014212	0.0103645		0.247901	0.0768584	0.175766		-0.710486	0.000504328	0.00201933		0.174237	0.188023	0.300405		0.557752	0.0197363	0.052299		0.491534	0.0137836	0.0363644	down	-1.24464	6.70781e-24	7.33338e-23		-0.786458	3.23405e-10	1.20714e-09		-0.406683	0.0879233	0.132758		-0.942405	1.3837e-06	4.64864e-06
YPR032W	chrXVI	634123	637224	+	3101	g3	SRO7|SNI1|SOP1|YPR032W|-|protein-coding		0.0406742	0.473651	0.674302		0.0359113	0.634939	0.774574		-0.0840159	0.197235	0.296939		-0.0844454	0.221373	0.340862		0.164049	0.140283	0.243839		-0.0483788	0.577737	0.689242	down	-1.1031	1.20528e-74	1.7224e-72	down	-1.13997	1.01561e-80	1.563e-78		-0.896538	6.87757e-15	8.83922e-14	down	-1.07962	2.57683e-31	1.18062e-29
YPR054W	chrXVI	666280	667446	+	1166	g3	SMK1|-|YPR054W|-|protein-coding		-0.162447	0.0268173	0.0979655		-0.00227054	0.97614	1		-0.0194935	0.778056	0.848763		0.145271	0.077816	0.150456		0.692439	4.54204e-06	5.56354e-05		0.462254	0.00104782	0.00440717	down	-1.21921	7.15233e-26	8.9434e-25	down	-1.04549	1.06307e-21	1.05289e-20		-0.501863	5.14514e-05	0.000154406		-0.914013	7.71596e-19	1.13787e-17
YPR095C	chrXVI	721037	724717	-	3680	g3	SYT1|-|YPR095C|-|protein-coding		0.0215434	0.765017	0.882439		-0.0828523	0.209115	0.366802		0.0126799	0.838025	0.898288		-0.0872648	0.252739	0.37829		0.150814	0.0485131	0.105805		0.123278	0.113943	0.198516	down	-1.05097	5.73504e-38	1.52985e-36		-0.987263	1.57048e-34	3.8162e-33		-0.753749	7.12208e-23	2.23805e-21		-0.851816	2.39248e-30	1.01125e-28
YPR096C	chrXVI	724842	725144	-	302	g3	YPR096C|-|YPR096C|-|protein-coding		0.0181562	0.957847	0.994293		-0.27923	0.192995	0.345469		0.0728552	0.771185	0.843061		-0.218963	0.27596	0.40457		-0.250571	0.478841	0.607696		0.161568	0.640412	0.742898	down	-1.3693	3.99707e-08	1.21225e-07	down	-1.07778	5.53041e-06	1.32813e-05	down	-1.11456	1.66631e-05	5.55004e-05		-0.999992	6.06341e-05	0.000161889
YPR104C	chrXVI	733623	736433	-	2810	g3	FHL1|SPP42|YPR104C|-|protein-coding		0.0456081	0.572345	0.755158		-0.205831	0.000276168	0.00168794		0.0485455	0.566919	0.67446		-0.19959	3.33885e-05	0.000239424		-0.0944215	0.329155	0.464298		-0.222238	0.00118606	0.00487917		-0.698864	5.22759e-33	1.0187e-31	down	-1.01034	3.52384e-40	1.18821e-38		-0.910433	7.58037e-35	6.49962e-33		-0.731514	4.63778e-32	2.28164e-30
YPR112C	chrXVI	749256	751919	-	2663	g3	MRD1|-|YPR112C|-|protein-coding		0.121198	0.243708	0.447133		-0.111657	0.112307	0.233483		0.26302	0.0125933	0.0308007		0.033565	0.59525	0.707884		-0.255378	0.0219286	0.0569025		-0.318928	0.00380481	0.01279		-0.436442	1.83299e-05	4.28412e-05		-0.73138	1.33977e-29	2.44417e-28	down	-1.02662	2.74184e-20	6.66255e-19		-0.799649	2.36784e-26	7.25091e-25
YPR119W	chrXVI	771653	773128	+	1475	g3	CLB2|-|YPR119W|-|protein-coding		-0.14695	0.213893	0.409633		-0.256819	0.0217618	0.0648211		-0.675651	3.5629e-11	8.6577e-10		-0.781833	3.33691e-10	9.22955e-09		-0.761135	4.93013e-07	8.24251e-06		-0.679783	3.30539e-12	1.77134e-10		-0.788661	2.86291e-11	1.14938e-10	down	-1.09369	1.5034e-22	1.58862e-21	down	-1.07833	2.90706e-11	2.38689e-10		-0.698443	8.12656e-11	4.699e-10
YPR121W	chrXVI	778583	780301	+	1718	g3	THI22|-|YPR121W|-|protein-coding		0.0320665	0.758541	0.879447		-0.0837388	0.495169	0.656361		0.0793454	0.417722	0.536164		-0.0315671	0.802292	0.877274		0.449839	0.000183399	0.00124944		0.437313	0.00489169	0.0156253	down	-1.26517	8.7056e-19	6.40331e-18	down	-1.24407	2.12513e-22	2.21441e-21		-0.767027	1.08384e-10	8.26585e-10		-0.806581	5.58326e-09	2.5196e-08
YPR125W	chrXVI	787961	789325	+	1364	g3	YLH47|MRS7|YPR125W|-|protein-coding		0.376292	9.10192e-07	2.29537e-05		0.477894	8.22088e-08	1.29506e-06		-0.215986	0.0197386	0.0449947		-0.110552	0.135236	0.233575		-0.0752599	0.521514	0.646988		-0.148218	0.0794551	0.151192	down	-1.06307	7.27113e-45	2.79752e-43		-0.966606	3.58744e-18	2.76049e-17		-0.936997	3.09071e-26	1.31563e-24	down	-1.1106	1.51682e-38	1.28225e-36
YPR137W	chrXVI	802359	804080	+	1721	g3	RRP9|-|YPR137W|-|protein-coding		0.29291	0.0118841	0.0535733		0.00575935	0.941013	0.979358		0.0583185	0.619724	0.72071		-0.226476	0.00208594	0.0079068		-0.379832	0.00271445	0.0111667		-0.352581	0.00536928	0.0169256		-0.752641	3.24312e-14	1.66511e-13	down	-1.03393	1.29847e-50	6.77689e-49	down	-1.19329	1.10283e-19	2.50727e-18		-0.887532	4.97578e-16	5.41026e-15
YPR138C	chrXVI	810984	812453	-	1469	g3	MEP3|-|YPR138C|-|protein-coding		-0.291156	0.000902791	0.00720552		-0.153513	0.0181046	0.055811		0.180255	0.0369278	0.0755937		0.320568	1.62004e-06	1.72402e-05		0.541649	7.1582e-08	1.53991e-06		0.728072	6.42355e-11	2.50352e-09	down	-1.17329	5.9783e-58	4.60023e-56	down	-1.02689	3.55949e-35	9.01436e-34		-0.810758	1.08622e-19	2.47889e-18		-0.776253	1.98628e-13	1.54226e-12
YPR186C	chrXVI	909733	911022	-	1289	g3	PZF1|TFC2|YPR186C|-|protein-coding		0.107265	0.116992	0.2728		-0.0921382	0.213207	0.371229		0.0275425	0.717621	0.803425		-0.168537	0.0117656	0.0329679		-0.0160639	0.858255	0.917735		-0.0918819	0.332462	0.456084		-0.855194	3.40318e-26	4.35521e-25	down	-1.00766	2.31197e-57	1.55915e-55		-0.860119	1.64537e-25	6.54006e-24		-0.788527	3.65716e-21	6.77478e-20
YPR192W	chrXVI	921860	922777	+	917	g3	AQY1|-|YPR192W|-|protein-coding		0.288567	0.0751806	0.204888		0.628846	0.000529095	0.00293768		-0.0514439	0.702024	0.791277		0.291288	0.147947	0.249923		0.441769	0.00370585	0.0141672		0.197339	0.125538	0.214423		-0.922277	8.12894e-09	2.62735e-08		-0.732922	4.36145e-06	1.06024e-05		-0.58743	0.00318655	0.00669197	down	-1.0283	3.09826e-08	1.27543e-07
YPR202W	chrXVI	943032	943896	+	864	g3	YPR202W|-|YPR202W|-|protein-coding		0.11152	0.621685	0.79222		-0.110429	0.686485	0.814123		0.412168	0.0790624	0.141483		0.196596	0.438713	0.57314		0.348349	0.253011	0.382994		0.409384	0.154026	0.250941	down	-1.00582	2.59546e-05	5.95943e-05	down	-1.03893	0.000103368	0.000215646		-0.89101	0.00105767	0.00244817		-0.808008	0.00530781	0.010214
YPR203W	chrXVI	943880	944188	+	308	g3	YPR203W|-|YPR203W|-|protein-coding		0.522608	0.102068	0.249605		-0.00696415	1	1		0.465149	0.175737	0.270182		-0.0598807	0.927731	0.966205		0.219493	0.776323	0.857943		0.232288	0.679021	0.776283	down	-1.04299	0.00493491	0.00837178	down	-1.24146	0.00112459	0.00204494		-0.966111	0.0140976	0.0258603		-0.761536	0.0442862	0.0692563

## Sheet: Group 4
								Column 1				Column 2				Column 3				Column 4				Column 5				Column 6				Column 7				Column 8				Column 9				Column 10
Annotation								EV: 0mM / T0				Dsup: 0mM / T0				Dsup / EV: T0				Dsup / EV: 0mM				Dsup / EV: 4mM				Dsup / EV: 8mM				EV: 8mM / 0mM				EV: 4mM / 0 mM				Dsup: 4mM / 0mM				Dsup: 8mM / 0mM
Transcript/RepeatID (cmd=analyzeRepeats.pl rna sacCer3 -d EV_T0_br1t1 EV_T0_br1t2 EV_T0_br1t3 EV_T0_br2t1 EV_T0_br2t2 EV_T0_br2t3 EV_T0_br3t1 EV_T0_br3t2 EV_T0_br3t3 Dsup_T0_br1tr1 Dsup_T0_br1tr2 Dsup_T0_br1tr3 Dsup_T0_br2tr1 Dsup_T0_br2tr2 Dsup_T0_br2tr3 Dsup_T0_br3tr1 Dsup_T0_br3tr2 Dsup_T0_br3tr3 -count genes -strand both -condenseGenes) (cmd=getDiffExpression.pl analyzeRepeats_rawCounts_out.t…	chr	start	end	strand	Length	Cluster/Group#	Annotation/Divergence	2_Signif	Log2 Fold Change	p-value	adj. p-value	3_Signif	Log2 Fold Change	p-value	adj. p-value	1_Signif	Log2 Fold Change	p-value	adj. p-value	4_Signif	Log2 Fold Change	p-value	adj. p-value	9_Signif	Log2 Fold Change	p-value	adj. p-value	10_Signif	Log2 Fold Change	p-value	adj. p-value	6_Signif	Log2 Fold Change	p-value	adj. p-value	5_Signif	Log2 Fold Change	p-value	adj. p-value	7_Signif	Log2 Fold Change	p-value	adj. p-value	8_Signif	Log2 Fold Change	p-value	adj. p-value
YBL043W	chrII	136688	137461	+	773	g5	ECM13|-|YBL043W|-|protein-coding		-0.293274	0.45949	0.662628		0.240817	0.658736	0.793922		0.129986	0.761726	0.836115		0.66488	0.203586	0.319821		-0.362332	0.566481	0.686872		1.0303	0.0974123	0.17669	up	1.39207	0.0134196	0.0213024	up	3.47223	5.18364e-08	1.54941e-07	up	2.44533	5.99333e-05	0.000178167	up	1.74148	0.00371223	0.0073753
YBL108C-A	chrII	7605	7733	-	128	g5	PAU9|-|YBL108C-A|-|protein-coding		-0.986403	0.456205	0.661079		0.142855	0.923888	0.969873		1.7201	0.0277683	0.0596094	up	2.87058	0.000499938	0.00237204	up	3.52339	0.0126979	0.0371047	up	3.98621	0.0073632	0.021889		1.88092	0.0996583	0.134355		2.13533	0.0901171	0.120868	up	2.83583	0.0130325	0.0241125	up	3.02745	0.0128537	0.0228722
YBR169C	chrII	573915	575996	-	2081	g5	SSE2|-|YBR169C|-|protein-coding		0.470792	0.00418159	0.0241019	up	1.08838	3.72301e-54	3.72425e-51		-0.748015	3.13187e-07	2.99323e-06		-0.123975	0.272072	0.400436		-0.310091	0.519865	0.645743		0.767703	0.135236	0.22616	up	1.35266	0.00082934	0.00157174	up	3.16279	9.24211e-12	4.0372e-11	up	2.97259	1.28365e-26	5.62369e-25	up	2.22717	6.33467e-10	3.21937e-09
YBR244W	chrII	707528	708016	+	488	g5	GPX2|AMI1|YBR244W|-|protein-coding		-0.0258837	0.825205	0.91754		-0.419092	2.08736e-05	0.000181307		0.16223	0.0928826	0.161402		-0.22821	0.0440706	0.0964074		-0.0638217	0.887428	0.937571		0.618205	0.136048	0.227107	up	1.87823	2.00114e-07	5.68696e-07	up	3.27716	1.27301e-14	7.37508e-14	up	3.43888	1.08336e-32	7.74087e-31	up	2.70999	1.12331e-24	2.88124e-23
YCL026C-A	chrIII	74704	75285	-	581	g5	FRM2|YCLX08C|YCL026C-A|-|protein-coding		-0.561182	3.47277e-06	7.26256e-05	down	-1.51128	2.25407e-14	1.2299e-12	up	1.22637	1.19678e-11	3.27994e-10		0.278952	0.0592281	0.121508		0.652995	0.120646	0.217649	up	1.51467	0.00176365	0.00677061	up	1.81836	1.63202e-05	3.84434e-05	up	3.26479	5.85741e-16	3.78838e-15	up	3.63911	4.77572e-35	4.21528e-33	up	3.04167	3.33401e-21	6.22821e-20
YCL026C-B	chrIII	73405	73986	-	581	g5	HBN1|YCL027C-A|YCL026C-B|-|protein-coding		-0.149134	0.241667	0.444252		0.155688	0.146959	0.283707		-0.479763	0.00114334	0.00402569		-0.167598	0.0481465	0.103427		0.584625	0.25001	0.379883	up	1.58923	0.0083686	0.0242298	up	2.40207	1.50542e-06	3.95429e-06	up	4.15874	8.59655e-17	5.8833e-16	up	4.9069	1.73264e-50	4.72694e-48	up	4.14058	1.11562e-22	2.31695e-21
YCR021C	chrIII	156109	157107	-	998	g5	HSP30|YRO1|YCR021C|-|protein-coding		-0.304584	0.341377	0.555312		-0.0801671	0.755666	0.863741		-0.653393	0.0162352	0.0381533		-0.425554	0.162159	0.268798		-0.444729	0.392436	0.526094		0.835439	0.148215	0.243297	up	3.28206	5.2661e-09	1.7319e-08	up	5.2579	4.31699e-17	3.01636e-16	up	5.23796	1.68146e-48	4.03686e-46	up	4.52858	6.14468e-23	1.31247e-21
YCR102C	chrIII	304361	305467	-	1106	g5	YCR102C|-|YCR102C|-|protein-coding		-0.317575	0.0623318	0.178405		-0.221804	0.427834	0.597176		0.59014	0.0139063	0.0333997		0.695171	0.00232426	0.0086272		0.934236	0.151561	0.258355	up	2.15125	0.00240544	0.00872881	up	3.93739	7.10553e-10	2.54459e-09	up	6.13804	3.27846e-18	2.52922e-17	up	6.37661	1.78591e-34	1.46836e-32	up	5.37837	3.49908e-22	7.00049e-21
YCR104W	chrIII	307801	308175	+	374	g5	PAU3|-|YCR104W|-|protein-coding		-0.25285	0.740415	0.866596		-0.491159	0.297679	0.462987	up	1.97381	1.34437e-05	8.37896e-05	up	1.75033	5.27046e-05	0.000346641		1.12854	0.0518156	0.111749	up	2.06011	0.000340922	0.00174592	up	1.67449	0.00263653	0.00466798	up	3.72254	2.02277e-09	7.02585e-09	up	3.11416	5.79928e-10	3.95987e-09	up	1.98344	4.3234e-05	0.000117576
YDL243C	chrIV	17577	18566	-	989	g5	AAD4|-|YDL243C|-|protein-coding		-0.196568	0.0312164	0.108867		-0.0310731	0.809902	0.900249		0.106072	0.365485	0.48489		0.278008	0.00702268	0.0214504	up	1.33418	0.00430099	0.0159645	up	2.09074	7.66432e-05	0.000504953	up	1.40647	0.000148118	0.000310406	up	3.35882	2.51601e-16	1.66863e-15	up	4.41469	7.93078e-39	8.98123e-37	up	3.20421	4.79003e-15	4.51875e-14
YDR132C	chrIV	718816	720303	-	1487	g5	YDR132C|-|YDR132C|-|protein-coding		-0.289655	5.12326e-05	0.000706891		-0.270669	0.0153217	0.0486935		0.315685	0.000778277	0.00289778		0.338725	0.000642183	0.00294228		0.206743	0.663998	0.770407	up	1.09564	0.0172976	0.0439916	up	1.33337	0.000242495	0.000493878	up	3.08028	2.93539e-12	1.35629e-11	up	2.944	1.27875e-23	4.24035e-22	up	2.07272	3.57076e-11	2.17802e-10
YDR171W	chrIV	806621	807748	+	1127	g5	HSP42|-|YDR171W|-|protein-coding		-0.137858	0.589257	0.768021		0.801798	8.04766e-06	7.87961e-05		-0.62965	0.023076	0.0511457		0.322573	0.0259705	0.0632097		-0.268046	0.592612	0.710377		0.589144	0.288308	0.408505	up	2.48	3.13873e-09	1.05716e-08	up	4.07239	1.16322e-18	9.28412e-18	up	3.47883	4.62911e-21	1.23484e-19	up	2.72886	1.01394e-09	5.01706e-09
YDR453C	chrIV	1365072	1365662	-	590	g5	TSA2|-|YDR453C|-|protein-coding		1.04921	0.0421873	0.1349		1.40872	0.0172595	0.0537857		0.699621	0.136777	0.221336		1.06946	0.083479	0.15896		1.07512	0.0202427	0.0533114	up	1.8712	0.000607245	0.00282096	up	1.1958	0.0334182	0.0492574	up	3.05575	3.16166e-07	8.72071e-07	up	3.05436	1.17624e-07	5.67966e-07	up	1.9772	0.00114834	0.00249713
YER011W	chrV	175248	176012	+	764	g5	TIR1|SRP1|YER011W|-|protein-coding	down	-1.06248	0.00730216	0.0374915		-1.37825	0.08487	0.189576		1.31013	0.0513716	0.0989457		1.00718	0.0887151	0.166996		0.319485	0.650148	0.758297		0.469963	0.510471	0.630162	up	3.48073	2.47692e-12	1.0812e-11	up	3.43672	3.76893e-12	1.72417e-11	up	2.74338	0.00110367	0.00254778	up	2.92706	0.000631263	0.00143408
YER053C-A	chrV	260933	261046	-	113	g5	YER053C-A|-|YER053C-A|-|protein-coding		-0.37624	0.463169	0.665535		0.260394	0.369831	0.542054		-0.527159	0.174821	0.269193		0.117947	0.771541	0.854547		-0.561655	0.284254	0.416729		0.848681	0.148992	0.244264	up	3.35723	1.09392e-07	3.19498e-07	up	5.3649	9.55839e-16	6.03254e-15	up	4.6854	3.2008e-35	2.91079e-33	up	4.07279	8.09113e-20	1.31607e-18
YER067W	chrV	292066	292551	+	485	g5	RGI1|-|YER067W|-|protein-coding	down	-1.63336	1.10783e-05	0.000195564		-0.107133	0.626924	0.76769	down	-1.3534	0.000572568	0.00224758		0.189939	0.27368	0.402112	up	1.14109	0.0162784	0.0450868	up	1.40032	0.00182937	0.00698466		0.834706	0.00240106	0.00428266	up	2.25134	3.29044e-13	1.65265e-12	up	3.20155	4.70459e-13	4.86844e-12	up	2.02863	4.39836e-07	1.57612e-06
YER103W	chrV	364589	366517	+	1928	g5	SSA4|YG107|YER103W|-|protein-coding	up	1.00627	2.05525e-13	2.68165e-11	up	1.32185	1.88003e-09	4.05897e-08		-0.358919	0.00441854	0.0127931		-0.0381323	0.862982	0.920494		-0.452115	0.424756	0.558585		0.423163	0.519618	0.637911	up	1.86988	0.000384439	0.000762021	up	3.67362	4.29299e-12	1.94464e-11	up	3.25679	1.5587e-14	1.91316e-13	up	2.31393	4.19398e-06	1.32486e-05
YGR088W	chrVII	654634	656322	+	1688	g5	CTT1|SPS101|YGR088W|-|protein-coding		0.488082	0.328375	0.542054	up	1.94251	2.03722e-08	3.6609e-07		-0.393249	0.366179	0.485596	up	1.0755	0.010554	0.0301788		0.485923	0.357299	0.493104	up	1.61838	0.0101528	0.028502		1.13553	0.0478719	0.0686237	up	3.19461	3.1045e-08	9.54486e-08	up	2.59926	3.12928e-09	1.93429e-08	up	1.66002	0.000719515	0.00161743
YGR142W	chrVII	772454	773686	+	1232	g5	BTN2|-|YGR142W|-|protein-coding		-0.363077	0.029828	0.105746		0.0660479	0.836197	0.915867		-0.363016	0.163816	0.255848		0.0747052	0.761061	0.846152		-0.80551	0.119389	0.215705		0.0788342	0.898427	0.941075	up	3.7058	8.12864e-12	3.38806e-11	up	5.12963	1.7117e-22	1.79295e-21	up	4.24818	3.47887e-24	1.21396e-22	up	3.69288	5.37171e-13	3.98529e-12
YJL144W	chrX	146359	146673	+	314	g5	YJL144W|-|YJL144W|-|protein-coding		-0.381492	0.032189	0.111013		0.229035	0.356438	0.528172		-0.553745	0.0196298	0.0448319		0.0672859	0.726495	0.818172		-0.148157	0.754923	0.842515		0.569259	0.25337	0.36893	up	1.87681	1.61156e-06	4.2183e-06	up	3.22655	1.00409e-13	5.30974e-13	up	3.00817	2.08027e-17	3.68311e-16	up	2.36163	2.69126e-09	1.26293e-08
YJR005C-A	chrX	448477	448758	-	281	g5	LSO1|-|YJR005C-A|-|protein-coding		-0.266216	0.480574	0.67923		0.36194	0.275347	0.439647		-0.309851	0.361505	0.480308		0.322719	0.329897	0.465017	up	2.70695	8.33544e-05	0.000635697	up	2.17766	2.4056e-06	2.67377e-05		-0.13134	0.821081	0.866408	up	1.45362	0.00332664	0.00563388	up	3.8475	3.08247e-10	2.18688e-09	up	1.71575	7.83148e-05	0.000205237
YJR150C	chrX	708811	709707	-	896	g5	DAN1|CCW13|YJR150C|-|protein-coding		-0.798861	0.265645	0.473679		-0.920833	0.266559	0.430385	up	1.99365	0.0150332	0.0356789	up	1.88575	0.0138299	0.0374244		0.319542	0.728899	0.823115		0.61063	0.499139	0.620384	up	3.99957	2.66902e-06	6.84301e-06	up	3.98068	5.27983e-06	1.27032e-05	up	2.40986	0.0101989	0.0192678	up	2.70908	0.00411365	0.00809246
YKL071W	chrXI	305114	305884	+	770	g5	YKL071W|-|YKL071W|-|protein-coding		-0.0823501	0.313475	0.527944		-0.199295	0.00510139	0.0195271		0.30928	6.76739e-05	0.000348652		0.196125	0.0102564	0.0294963		-0.463609	0.371497	0.506032		0.482437	0.297266	0.418137	up	1.46345	7.99727e-05	0.000173727	up	3.40259	9.51134e-12	4.14877e-11	up	2.7396	7.18188e-21	1.87416e-19	up	1.73332	1.57268e-08	6.68029e-08
YKL086W	chrXI	278281	278664	+	383	g5	SRX1|-|YKL086W|-|protein-coding		-0.63592	7.66064e-06	0.000145322		0.524409	0.0033363	0.0137003		-0.284784	0.0832428	0.147687		0.87936	6.02723e-08	1.0248e-06		0.0457975	0.929008	0.96586		0.93242	0.115705	0.200943	up	5.34833	3.50073e-19	2.65967e-18	up	7.15395	1.29472e-30	2.53125e-29	up	6.31634	1.77579e-75	2.13166e-72	up	5.38309	4.35807e-33	2.33546e-31
YKR076W	chrXI	582283	583395	+	1112	g5	ECM4|GTO2|YKR076W|-|protein-coding		0.37742	0.0485103	0.149379		0.816509	2.66662e-05	0.000225144		-0.103097	0.583823	0.689106		0.344199	0.0794669	0.152872	up	1.75944	0.000122834	0.000890396	up	2.15958	1.3415e-05	0.000115035		0.465643	0.168611	0.215412	up	2.07579	1.98648e-09	6.91983e-09	up	3.48823	1.54295e-18	3.09724e-17	up	2.26368	2.68998e-08	1.11347e-07
YLL026W	chrXII	88623	91349	+	2726	g5	HSP104|-|YLL026W|-|protein-coding		0.503911	0.0403679	0.130543	up	1.03012	4.30876e-10	1.06425e-08		-0.635314	0.0176159	0.04087		-0.0963155	0.4455	0.579768		-0.338483	0.459691	0.589627		0.596185	0.198886	0.307976	up	1.26988	2.38161e-05	5.49152e-05	up	2.83142	4.79614e-13	2.37121e-12	up	2.58615	4.42491e-15	5.87261e-14	up	1.94465	6.74039e-07	2.35345e-06
YLL056C	chrXII	27409	28305	-	896	g5	YLL056C|-|YLL056C|-|protein-coding		-0.0176775	0.867663	0.942298		-0.035573	0.699182	0.821731		0.177574	0.0413932	0.0828417		0.164782	0.126231	0.221467		0.255883	0.495033	0.622499		1.05619	0.0271968	0.0640139	up	1.36207	0.00108296	0.00202742	up	2.97337	2.54572e-14	1.42932e-13	up	3.06041	2.81821e-83	4.22872e-80	up	2.23931	2.93641e-16	3.30663e-15
YLL060C	chrXII	21138	21839	-	701	g5	GTT2|-|YLL060C|-|protein-coding		-0.275096	0.00632762	0.0335202		-0.236042	0.00930222	0.0324604		0.264957	0.00345143	0.0103733		0.308866	0.00211339	0.00798272		0.56162	0.247417	0.376999	up	1.48862	0.00362521	0.0122351	up	1.554	0.000149552	0.000313302	up	3.44706	8.09915e-14	4.30568e-13	up	3.69725	2.63725e-34	2.11051e-32	up	2.71846	2.69107e-15	2.63918e-14
YLR108C	chrXII	366667	368124	-	1457	g5	YLR108C|-|YLR108C|-|protein-coding		-0.781019	9.85974e-12	9.24659e-10		-0.768787	1.44412e-12	5.48582e-11		0.544351	1.44775e-06	1.13884e-05		0.56096	3.12196e-07	4.23937e-06		0.235364	0.646148	0.75547		1.17474	0.0336559	0.0766033	up	1.0741	0.0155532	0.0243862	up	2.78056	5.05315e-09	1.69058e-08	up	2.45206	9.33745e-16	1.35698e-14	up	1.67066	3.39282e-06	1.08664e-05
YLR214W	chrXII	568567	570627	+	2060	g5	FRE1|-|YLR214W|-|protein-coding		-0.287369	0.0348689	0.117338		-0.367751	0.00184912	0.00851572		0.0160599	0.916693	0.953386		-0.0636294	0.506584	0.633705		0.996591	0.0198685	0.0524871	up	1.59736	0.000140254	0.000836245		0.363404	0.21063	0.263265	up	1.93875	1.73979e-07	4.93022e-07	up	2.99565	1.18234e-27	5.68268e-26	up	2.00716	2.29527e-10	1.23775e-09
YLR297W	chrXII	724044	724433	+	389	g5	YLR297W|-|YLR297W|-|protein-coding		0.103241	0.613888	0.787467		0.127132	0.432088	0.60074		-0.52255	0.00372055	0.0110767		-0.49206	0.00824646	0.0245878		-0.644678	0.201712	0.323277		0.578971	0.275283	0.394268	up	1.38639	0.000957121	0.00180196	up	3.24656	1.61055e-10	6.18459e-10	up	3.0901	2.05725e-25	8.12345e-24	up	2.43909	1.84248e-09	8.79059e-09
YLR460C	chrXII	1059757	1060887	-	1130	g5	YLR460C|-|YLR460C|-|protein-coding		-0.34333	0.00167896	0.0118058		-0.318994	0.221822	0.382031		0.0573146	0.771342	0.843061		0.0891149	0.661548	0.766972		0.0953475	0.87297	0.927845		0.978525	0.146837	0.24172	up	3.91897	8.40128e-11	3.2097e-10	up	5.77156	4.72411e-21	4.4582e-20	up	5.77763	9.24089e-32	6.16265e-30	up	4.79317	6.6312e-19	9.97505e-18
YLR461W	chrXII	1062919	1063281	+	362	g5	PAU4|-|YLR461W|-|protein-coding		-0.840295	0.0289191	0.103625		-0.598092	0.0551065	0.135442	up	1.10328	0.000655175	0.00251269	up	1.35488	6.85617e-05	0.000431802		-0.0327903	0.949907	0.978603		0.796486	0.122827	0.211053	up	2.24417	3.08747e-05	7.03531e-05	up	3.90971	3.80505e-12	1.73937e-11	up	2.5302	6.10508e-12	5.49365e-11	up	1.68105	1.51035e-05	4.40911e-05
YML131W	chrXIII	10198	11295	+	1097	g5	YML131W|-|YML131W|-|protein-coding		-0.0446498	0.716252	0.851614		0.167217	0.220812	0.380946		-0.315411	0.0398912	0.0803987		-0.0944839	0.337725	0.473272		0.374421	0.462467	0.591966	up	1.366	0.00965179	0.0273126	up	1.76458	3.35451e-06	8.50244e-06	up	3.64433	1.08677e-14	6.35133e-14	up	4.11078	1.80596e-31	1.17819e-29	up	3.20739	1.5398e-14	1.36512e-13
YMR084W	chrXIII	436628	437416	+	788	g5	YMR084W|-|YMR084W|-|protein-coding		-0.694324	0.000167641	0.00190204		0.0973421	0.612781	0.755683		-0.282894	0.144619	0.231282		0.515769	0.00347086	0.0119863		-0.131746	0.795899	0.87219		0.704287	0.231966	0.345389	up	1.7799	0.000219534	0.000449861	up	3.41202	1.74843e-13	8.96164e-13	up	2.76093	2.04254e-13	2.20889e-12	up	1.95034	3.93924e-06	1.24833e-05
YMR085W	chrXIII	437491	438789	+	1298	g5	YMR085W|-|YMR085W|-|protein-coding		-0.606184	3.62641e-05	0.000527014		0.104906	0.584278	0.731139		-0.219172	0.148415	0.235907		0.498314	0.00779904	0.0234636		-0.07691	0.878537	0.931621		0.75308	0.145592	0.240207	up	1.5104	0.000300651	0.00060412	up	3.17921	1.00017e-12	4.82946e-12	up	2.60026	4.4478e-12	4.07705e-11	up	1.74761	4.21141e-06	1.32966e-05
YNL194C	chrXIV	272710	273615	-	905	g5	YNL194C|-|YNL194C|-|protein-coding		-0.465031	0.134033	0.299949		0.382842	0.0448516	0.115239		-0.0368374	0.909985	0.949041		0.824129	3.93286e-06	3.69406e-05		0.623264	0.199559	0.320511		1.0924	0.0250116	0.0597611	up	1.04096	0.00605763	0.0101388	up	2.72225	2.47329e-12	1.14897e-11	up	2.52089	2.24962e-10	1.62481e-09	up	1.29458	0.0003757	0.000884642
YOL014W	chrXV	299693	300067	+	374	g5	YOL014W|-|YOL014W|-|protein-coding		-0.743719	0.0116272	0.0526692		-0.332175	0.351182	0.522637		0.414545	0.0969134	0.166723		0.832971	0.0325338	0.0754513		-0.713656	0.140523	0.244115		0.130185	0.76716	0.844953	up	2.30111	3.11523e-08	9.50083e-08	up	3.59668	3.31265e-12	1.52473e-11	up	2.04561	1.2334e-06	5.01549e-06	up	1.57961	0.000285522	0.00068603
YOL151W	chrXV	43694	44722	+	1028	g5	GRE2|-|YOL151W|-|protein-coding		0.389244	0.000222709	0.00235335		0.772433	0.000269653	0.00165486		-0.260425	0.151143	0.239862		0.130989	0.373654	0.512494		0.152051	0.74701	0.836944		0.952823	0.0378698	0.0843393	up	1.23908	0.00013256	0.000280149	up	2.86665	1.72476e-11	7.3211e-11	up	2.88364	5.03676e-19	1.07582e-17	up	2.04238	3.76503e-08	1.53935e-07
YOR028C	chrXV	383533	384420	-	887	g5	CIN5|HAL6|YAP4|YOR028C|-|protein-coding		-0.909237	1.02222e-13	1.57318e-11		-0.643143	3.56437e-05	0.000290276		0.906403	7.37958e-10	1.40165e-08	up	1.17918	2.25638e-19	3.76188e-17		0.0638308	0.902521	0.94884		0.933543	0.100643	0.180423	up	3.05861	5.05252e-11	1.96917e-10	up	4.71217	3.19853e-21	3.07161e-20	up	3.59503	9.55137e-22	2.81016e-20	up	2.79643	4.14585e-11	2.49333e-10
YPL171C	chrXVI	226169	227371	-	1202	g5	OYE3|ZRG6|YPL171C|-|protein-coding		-0.0948992	0.649885	0.811613		-0.0644587	0.69301	0.817553		0.420143	0.0362189	0.0743199		0.458283	0.00562943	0.0179151	up	1.37297	0.00640184	0.0218441	up	2.44053	0.000135282	0.000816862	up	3.92254	2.38085e-12	1.04305e-11	up	5.93042	3.68306e-27	5.57588e-26	up	6.84312	1.44162e-74	1.4421e-71	up	5.88988	4.95617e-32	2.39894e-30
YPR064W	chrXVI	678951	679370	+	419	g5	YPR064W|-|YPR064W|-|protein-coding		-0.63778	0.00398154	0.0232463		-0.254195	0.222147	0.382296		0.0981226	0.676674	0.771542		0.487598	0.0284818	0.0678633		0.319578	0.516133	0.642304		0.90962	0.0925968	0.170234	up	1.59771	0.00085218	0.0016135	up	3.06549	9.48599e-11	3.73344e-10	up	2.89766	2.99949e-15	4.0823e-14	up	2.00572	8.9989e-08	3.52325e-07
YPR157W	chrXVI	841266	842669	+	1403	g5	TDA6|-|YPR157W|-|protein-coding		0.493694	0.00710117	0.0367268		0.0438229	0.899192	0.954367		0.266691	0.278315	0.391424		-0.175403	0.541729	0.662446		-0.571987	0.332403	0.468		0.93551	0.145738	0.240308	up	1.16044	0.0244184	0.0369913	up	3.25193	1.11306e-08	3.5821e-08	up	2.85117	5.06281e-11	4.01944e-10	up	2.25251	1.01006e-05	3.02062e-05
