# Supplementary material for: Multivalent binding of the tardigrade Dsup protein to chromatin promotes yeast survival and longevity upon exposure to oxidative damage
Source: Nat Commun. 2025 Sep 29;16:8617. doi: 10.1038/s41467-025-63652-3 (PMC12480509; doi:10.1038/s41467-025-63652-3)
Supplement: Supplementary file 7 — Supplementary Data 4 [file 41467_2025_63652_MOESM7_ESM.xlsx]

## Sheet: Index
	Tab ID	Description
	1. Fig. 6A	Dsup (WT) Titration (0 μg/mL SalDNA) - 150 mM & 250 mM NaCl
	2. Fig. 6B	Dsup (WT) Titration ± (1 μg/mL SalDNA)
	3. Fig. 6C	Dsup (HMGN-3R/3E, HMGN-8A, Dsup ΔC) Titration ± (1 μg/mL SalDNA)
	4. Fig. 8A	Dsup (WT) Titration w/ tail truncated Nucs (1 μg/mL SalDNA)
	5. Fig. 8B	Dsup (WT) Titration w/ select acyl Nucs (1 μg/mL SalDNA)
	6. Fig. 8C	Dsup (WT) Titration w/ select methyl Nucs (1 μg/mL SalDNA)
	7. Fig. 8D	Dsup (WT) Titration w/ acidic patch mutant Nucs (1 μg/mL SalDNA)
	8. Suppl. Fig. 8A	Dsup (WT) Titration (± 0.74 μg/mL SalDNA)
	9. Suppl. Fig. 8B	Dsup (ΔHMGN ΔC) Titration (± 0.74 μg/mL SalDNA)
	10. EC50rel Tables	EC50rel Table for all Captify figures

## Sheet: 1. Fig6A
	1. Fig6A	Dsup (WT) Titration (0 μg/mL SalDNA) - 150 mM & 250 mM NaCl
		Alpha Counts
		250 mM Salt				150 mM Salt
	[Dsup], M	147bp rNuc		147bp DNA		147bp rNuc		147bp DNA
	1e-06	297459	306217	348432	360580	319617	229711	371464	383086
	5e-07	289024	288168	203372	277730	338492	348904	385624	386959
	2.5e-07	272112	274780	32313	69375	331034	351392	381903	383876
	1.25e-07	169743	131097	771	1236	340190	358500	377533	381028
	6.25e-08	10773	16568	292	247	305403	322478	366490	367140
	3.125e-08	1789	1242	203	123	291167	305409	335076	342539
	1.5625e-08	1105	884	213	159	252113	267393	287336	295340
	0	423	427	63	187	392	476	150	138

## Sheet: 2. Fig6B
	2. Fig6B	Dsup (WT) Titration ± (1 μg/mL SalDNA)
		Alpha Counts
		+ 1 μG/mL SalDNA				0 μG/mL SalDNA
	[Dsup], M	147bp rNuc		147bp DNA		147bp rNuc		147bp DNA
	1e-06	118754	104814	21352	13360	289335	274856	298350	302077
	5e-07	189873	183240	7591	7400	295950	292606	314296	302627
	2.5e-07	150472	113382	179	199	291065	274351	292309	288858
	1.25e-07	13718	12649	87	111	271761	274172	290180	299419
	6.25e-08	3275	3003	92	92	261175	275581	296513	292324
	3.125e-08	993	872	82	87	227532	224569	262799	265122
	1.5625e-08	639	586	92	82	151396	149924	191717	178967
	0	349	217	82	72	329	334	267	272

## Sheet: 3. Fig6C
	3. Fig6C	Dsup (HMGN-3R/3E, HMGN-8A, Dsup ΔC) Titration ± (1 μg/mL SalDNA)
		HMGN-3R/3E
		Alpha Counts
		+ 1 μG/mL SalDNA				0 μG/mL SalDNA
	[Dsup], M	147bp rNuc		147bp DNA		147bp rNuc		147bp DNA
	1e-06	6780	4999	5172	9056	284872	279897	317102	317474		329178
	5e-07	5841	4680	368	523	309121	274031	329178	304227
	2.5e-07	3818	3944	179	155	284025	265585	325870	311584
	1.25e-07	3429	2179	169	116	249189	249513	320411	308675
	6.25e-08	3415	3328	165	140	128462	171564	307505	314724
	3.125e-08	1168	6939	175	174	16106	37620	274438	274162
	1.5625e-08	838	916	160	184	3352	5140	135788	137315
	0	407	363	189	165	305	300	160	179
		HMGN-8A
		Alpha Counts
		+ 1 μG/mL SalDNA				0 μG/mL SalDNA
	[Dsup], M	147bp rNuc		147bp DNA		147bp rNuc		147bp DNA
	1e-06	5369	10620	799	726	273672	290322	289753	303489		314286
	5e-07	1257	1351	896	1071	295856	295422	308557	308858
	2.5e-07	2913	1853	135	199	296496	271457	305957	299484
	1.25e-07	3231	1898	193	82	236671	296267	306213	306246
	6.25e-08	4184	1448	87	72	229290	272124	308649	314286
	3.125e-08	1142	1301	116	82	122306	137419	302376	310412
	1.5625e-08	421	401	121	87	808	778	11965	7641
	0	203	198	179	87	348	377	247	213
		Dsup ΔC
		Alpha Counts
		+ 1 μG/mL SalDNA				0 μG/mL SalDNA
	[Dsup], M	147bp rNuc		147bp DNA		147bp rNuc		147bp DNA
	1e-06	11751	15586	130	525	261906	264870	266504	282492		282492
	5e-07	17176	23169	203	130	252265	264133	256762	159474
	2.5e-07	11741	22345	111	77	177722	124742	52546	49005
	1.25e-07	2935	8032	121	92	42911	16436	271	286
	6.25e-08	512	691	87	72	1523	1007	189	150
	3.125e-08	236	232	67	111	358	357	150	121
	1.5625e-08	217	255	82	92	620	285	159	155
	0	260	203	92	111	242	276	160	150

## Sheet: 4. Fig8A
	4. Fig8A	Dsup (WT) Titration w/ tail truncated Nucs (1 μg/mL SalDNA)
		WT (1 μg/mL SalDNA)
	[Dsup], M	rNuc		DNA		Tail-less		H3.1 NΔ32		H3.3 NΔ32		H4NΔ15
	1e-06	164937*	69562*	25181*	37550*	1766*	1325*	17064*	18581*	6964*	31643*	12826*	11616*
	5e-07	193332*	167606*	3819*	2205*	1963*	2274*	38722*	40781*	42840*	37329*	32362*	28228*
	2.5e-07	223430*	203977*	84758*	87708*	20947*	11875*	72235*	76321*	91784*	89496*	57931*	52478*
	1.3e-07	203731	210833	31156	56330	21786	7064	109386*	131669*	134857*	136356*	72456*	69499*
	6.3e-08	189859	198736	45819	64491	66667	72634	124257	108408	145600	134023	74366	70651
	3.1e-08	124272	144398	6039	5457	12800	9246	102251	104218	84707	77666	47363	46175
	1.6e-08	38390	40113	294	269	9017	5692	62329	60143	21563	22742	24621	24631
	7.8e-09	10218	4233	91	91	533	456	32510	25919	3963	3646	11760	12515
	3.9e-09	2432	738	96	81	158	192	18239	14033	774	1065	6520	6765
	2e-09	752	475	72	62	100	81	5933	5524	504	495	3485	3867
	9.8e-10	571*	345*	105*	86*	100*	129*	2384*	2104*	374*	408*	1620*	2062*
	0	172*	139*	96*	91*	110*	110*	96*	110*	182*	182*	96*	91*

## Sheet: 5. Fig8B
	5. Fig8B	Dsup (WT) Titration w/ select acyl Nucs (1 μg/mL SalDNA)
		WT (1 μg/mL SalDNA)
	[Dsup], M	rNuc		H2AtetraAc		H3tetraAc		H4tetraAc
	1e-06	98605*	81274*	70873*	61764*	61011*	61144*	54407*	12021*
	5e-07	214962	148097	111395*	101297*	105915*	132352*	82525*	25342*
	2.5e-07	187352	204099	142421	136054	136665	140162	108523	55467
	1.3e-07	153254	204561	178080	179795	171061	190693	98699	80173
	6.3e-08	172645	205763	178759	182575	178683	197364	52874	58794
	3.1e-08	129336	161539	149506	154975	160930	170413	28390	16855
	1.6e-08	55246	70490	94397	100251	98569	103134	3391	5726
	7.8e-09	12302	16121	46561	47530	36001	41240	1431	1960
	3.9e-09	1880	2014	20448	20772	11143	9773	1294	998
	2e-09	778	818	9413	9223	2814	3012	626	563
	9.8e-10	433	370	3743	3926	1191	1244	443	313
	0	241	163	96	106	130	111	274	135

## Sheet: 6. Fig8C
	6. Fig8C	Dsup (WT) Titration w/ select methyl Nucs (1 μg/mL SalDNA)
		WT (1 μg/mL SalDNA)
	[Dsup], M	rNuc 147bp		H3K4me3		H3K9me3		H3K27me3		H3K36me3		H4K20me3
	1e-06	98605*	81274*	118680*	114436*	104040*	103756*	91775*	75733*	115392*	102826*	83782*	70819*
	5e-07	214962*	148097*	173832*	172487*	155164*	151924*	145305*	132743*	168960*	156081*	146690*	130382*
	2.5e-07	187352	204099	207139*	199250*	186502*	188235*	178092*	167244*	194040*	188736*	176833*	174558*
	1.3e-07	153254	204561	213705	210693	201614	200892	197823	195340	211277	206304	199279	192545
	6.3e-08	172645	205763	210418	204203	200960	195720	194315	191694	206792	204748	191050	187188
	3.1e-08	129336	161539	180170	185265	178420	183544	163948	162481	165444	172517	143147	141031
	1.6e-08	55246	70490	106651	116417	123939	122495	91481	93087	86510	93447	39612	47075
	7.8e-09	12302	16121	30536	37966	56131	58046	25547	24775	15172	15540	3270	4856
	3.9e-09	1880	2014	4907	5836	17530	17779	3140	4269	1164	2036	702	859
	2e-09	778	818	1532	1295	5302	5629	1120	1078	413	390	375	659
	9.8e-10	433	370	750	823	187	2309	572	524	428	408	322	313
	0	241	163	216	177	76	105	120	67	221	192	96	129

## Sheet: 7. Fig8D
	7. Fig8D	Dsup (WT) Titration w/ acidic patch mutant Nucs (1 μg/mL SalDNA)
		WT (1 μg/mL SalDNA)
	[Dsup], M	rNuc 147bp		H2AE92K		H2AE61A		H2BE105A,E113A
	1e-06	164937*	69562*	716	572	505	662	2735	615
	5e-07	193332	167606	715	643	634	2476	1459	883
	2.5e-07	223430	203977	1618	678	552	739	1442	685
	1.3e-07	203731	210833	976	932	3516	476	1246	1425
	6.3e-08	189859	198736	924	1011	413	360	930	1206
	3.1e-08	124272	144398	773	667	385	394	724	600
	1.6e-08	38390	40113	938	907	519	745	745	748
	7.8e-09	10218	4233	682	668	278	485	556	566
	3.9e-09	2432	738	538	580	351	451	407	374
	2e-09	752	475	485	470	250	389	283	249
	9.8e-10	571	345	317	302	197	225	148	187
	0	172	139	100	95	129	129	62	153

## Sheet: 8. Suppl Fig8A
	8. Suppl Fig8A	Dsup (WT) Titration (± 0.74 μg/mL SalDNA)
		WT (0.74 μg/mL SalDNA)				WT (0 μg/mL SalDNA)
	[Dsup], M	rNuc		DNA		rNuc		DNA
	2.05e-08	42967	41760	651	631	103994	104166	108918	109122
	1.64e-08	21789	24640	101	96	106317	106663	105440	106417
	1.31e-08	8566	15134	71	86	104680	104837	105605	105792
	1.05e-08	3845	4888	80	65	101657	96843	103711	106721
	8.39e-09	1312	1268	86	79	99383	100703	99761	101713
	6.71e-09	661	589	64	80	89183	91858	93117	94445
	5.37e-09	333	250	48	45	0*	90450	0*	85578
	4.29e-09	414	212	38	38	77174	78534	79424	80895
	3.9e-09	196	194	29	32	64826	68445	70183	72353
	2.6e-09	185	110	35	54	40251	47601	47368	43904
	1.7e-09	110	87	48	61	28486	29919	29888	29352
	0	64	58	67	58	42	60	38	35

## Sheet: 9. Suppl Fig8B
		8. Suppl. Fig8B	Dsup (ΔHMGN ΔC) Titration (± 0.74 μg/mL SalDNA)
			ΔHMGN ΔC (0.74 μg/mL SalDNA)				ΔHMGN ΔC (0 μg/mL SalDNA)
		[Dsup], M	rNuc		DNA		rNuc		DNA
		1e-07	3047	3583	3112	2424	2296	2567	2417	2512
		6.7e-08	2379	2441	2386	3303	3238	3481	3697	3290
		4.4e-08	914	979	830	1024	1163	1042	602	695
		3e-08	753	683	689	626	713	834	863	495
		2e-08	1002	1024	1080	1082	749	822	877	835
		1.3e-08	1100	981	999	1062	848	882	870	708
		8.8e-09	131	371	839	709	1140	1310	708	1318
		5.9e-09	597	436	265	505	742	576	788	566
		3.9e-09	1088	1096	361	565	1172	832	795	723
		2.6e-09	362	269	238	199	141	167	190	249
		1.7e-09	616	511	466	716	723	626	865	734
		0	553	662	711	704	1099	759	683	249

[truncated: 1 more sheets: 10. EC50rel Tables ]
