# Supplementary material for: Multivalent binding of the tardigrade Dsup protein to chromatin promotes yeast survival and longevity upon exposure to oxidative damage
Source: Nat Commun. 2025 Sep 29;16:8617. doi: 10.1038/s41467-025-63652-3 (PMC12480509; doi:10.1038/s41467-025-63652-3)
Supplement: Supplementary file 9 — Source Data [file 41467_2025_63652_MOESM9_ESM.xlsx]

## Sheet: Figure 1a gels
Figure 1a:	Gel#1: Anti-FLAG, Western blot										Gel#2: anti-GAPDH and anti-H2B, Western blots
Western blot
	** Each group of 3 images is 1) the chemiluminescence/Western blot, 2) a photo of the membrane showing the edges and the molecular weight markers, and 3) an overlay of the two images, which were taken on the same machine at the same time. The brightness of the chemiluminescence for most of the blots resulted in the edges of the membrane not being captured by the imager during the Western blot

## Sheet: Figure 1c data
Figure 1c:
Plotted values:		RAW DATA FROM PLATE READER														KEY TO PLATE WELLS
EV	Dsup (WT)	0.1385	0.1719	0.145	0.4915	0.5637	0.5441				0.3054	0.2782	0.2808			Std 1	Std 1	Std 1	EV 0 1-1	EV 0 1-1	EV 0 1-1				WT 10 2-1	WT 10 2-2	WT 10 2-3
49.2326	27.7029	0.2125	0.2606	0.2709	0.3243	0.3439	0.3506				0.281	0.2534	0.2834			Std 2	Std 2	Std 2	EV 0 2-1	EV 0 2-2	EV 0 2-3				WT 10 3-1	WT 10 3-2	WT 10 3-3
45.3239	9.79608	0.3719	0.4293	0.4523	0.2467	0.2436	0.2686									Std 3	Std 3	Std 3	EV 0 3-1	EV 0 3-2	EV 0 3-3
50.9161	15.0323	0.6789	0.9254	0.6841	0.3059	0.3077	0.3108									Std 4	Std 4	Std 4	WT 0 1-1	WT 0 1-2	WT 0 1-3
		1.3166	1.356	1.1179	0.3119	0.3241	0.3455	0.2232	0.2368	0.2186						Std 5	Std 5	Std 5	WT 0 2-1	WT 0 2-2	WT 0 2-3	EV 10 1-1	EV 10 1-2	EV 10 1-3
		1.9131	1.6491	2.2135	0.3137	0.313	0.3338	0.2509	0.2359	0.2292						Std 6	Std 6	Std 6	WT 0 3-1	WT 0 3-2	WT 0 3-3	EV 10 2-1	EV 10 2-2	EV 10 2-3
		2.4594	2.4479	2.4434				0.2395	0.2191	0.2091						Std 7	Std 7	Std 7				EV 10 3-1	EV 10 2-3	EV 10 3-3
		3.8407	0.0456	0.0454				0.2784	0.2546	0.2605						0 Std	BLANK	BLANK				WT 10 1-1	WT 10 1-2	WT 10 1-3
		ln(absorbance - blank):
		-2.37516	-2.0683	-2.3076	-0.807436	-0.657394	-0.695951				-1.34746	-1.45801	-1.44689
		-1.78976	-1.53665	-1.48988	-1.27726	-1.20932	-1.18712				-1.44604	-1.5707	-1.4359
		-1.11963	-0.957634	-0.899434	-1.60346	-1.61898	-1.50014
		-0.456653	-0.127947	-0.448477	-1.34554	-1.33865	-1.32689
		0.239883	0.270409	0.0698991	-1.32276	-1.27798	-1.20397	-1.72766	-1.65391	-1.75389						NORMALIZATION TO MEASURED DNA CONCENTRATION
		0.624654	0.472251	0.773805	-1.31602	-1.31864	-1.24375	-1.5828	-1.65863	-1.69445
		0.881244	0.876468	0.874593				-1.6399	-1.751	-1.81033						Sample	measured final DNA conc.		calculated [8-oxo-g]	normalized [8-oxo-g]		average	STDEV	ttest vs EV	ttest vs WT
		1.33374	XX	XX				-1.45715	-1.56494	-1.53712						EV 0 1	945	0.633449	9.9278	15.6726		21.0027	6.14578	1	0.939678
		Averages of technical replicates		calculated [8-oxo-g]	Averages of technical replicates		Calculated [8-oxo-g]	Averages of technical replicates		calculated [8-oxo-g]	Averages of technical replicates		calculated [8-oxo-g]			EV 0 2	1434	0.961233	18.85	19.6102		21.2949	1.31263	0.939678	1
		-2.25035		69.4563	-0.72026		9.9278				-1.41745		24.0889			EV 0 3	1582	1.06044	29.401	27.7252
		-1.60543		30.5922	-1.22457		18.85				-1.48422		26.2229			WT 0 1	1510	1.01218	21.7474	21.4858
		-0.992233		14.029	-1.57419		29.401									WT 0 2	1494	1.00145	19.9262	19.8973		31.1871	0.602555	1	0.00649588
		-0.344359		6.15594	-1.33703		21.7474									WT 0 3	1363	0.913641	20.5584	22.5016	%change vs no H2O2	25.0237	1.96063	0.00649588	1
		0.193397		3.10718	-1.26824		19.9262	-1.71182		35.0231						EV H 1	1667	1.11742	35.0231	31.3429	49.2326			ttest vs EV	ttest vs WT
		0.62357		1.79821	-1.2928		20.5584	-1.64529		32.1825						EV H 2	1573	1.05441	32.1825	30.5219	45.3239
		0.877435		1.30217				-1.73374		36.013						EV H 3	1695	1.13619	36.013	31.6964	50.9161	48.4909	2.86894	1	0.00510927
		1.33374						-1.51974		27.4342						WT H 1	1505	1.00883	27.4342	27.1942	27.7029
																WT H 2	1537	1.03028	24.0889	23.381	9.79608
																WT H 3	1597	1.07049	26.2229	24.496	15.0323	17.5104	9.20705	0.00510927	1
	STANDARD CURVE:
	8 oxog concentration of standard	OD	ln(8oxoG)
	60	-2.25035	4.09434																	% change vs no H2O2
	30	-1.60543	3.4012																EV 1	49.2326
	15	-0.992233	2.70805																EV 2	45.3239
	7.5	-0.344359	2.0149																EV 3	50.9161
	3.75	0.193397	1.32176																WT 1	27.7029		p-value:
	1.875	0.62357	0.628609																WT 2	9.79608		0.00510927
	0.9375	0.877435	-0.0645385																WT 3	15.0323
	ln(8oxog) = -1.2714(lnOD) + 1.3796

## Sheet: Figure 1d data
Figure 1d: Replicative lifespan data
	Divisions	sod1∆	sod1∆ + Dsup (WT)
	30		1
	29		1
	28		1
	27
	26
	25
	24		1
	23		1
	23		1
	22		1
	22		1
	21		1
	21		1
	21		0
	20		1
	20		1
	20		0
	19		1
	19		1
	19		1
	19		1
	19		0
	18	1	1
	18	1	1
	18	1	1
	18		1
	18		0
	17	1	1
	17	1	1
	17		1
	17		1
	17		1
	16	1	1
	16		1
	16		0
	16		0
	15	1	1
	15		1
	15		1
	15		1
	14	1	1
	14	1	0
	13	1	1
	13	1
	12	1	1
	12	1	1
	12	1	1
	11	1
	11	1
	11	1
	10	1
	10	1
	10	1
	10	1
	10	1
	10	1
	10	1
	9	1
	9	1
	9	1
	9	1
	8	1
	8	1
	6	1

## Sheet: Figure 2d gels
Figure 2d:		Single gel (anti-FLAG and anti-GAPDH)
		** Each group of 3 images is 1) the chemiluminescence/Western blot, 2) a photo of the membrane showing the edges and the molecular weight markers, and 3) an overlay of the two images, which were taken on the same machine at the same time. The brightness of the chemiluminescence for most of the blots resulted in the edges of the membrane not being captured by the imager during the Western blot

## Sheet: Figure 2e data
Figure 2e: Growth curve
Raw data:
	Time:	09:45:00	10:15:00	10:45:00	11:15:00	11:45:00	12:15:00	12:45:00	13:15:00	13:45:00	14:15:00	14:45:00	15:15:00	15:45:00	16:15:00	16:45:00	17:15:00	17:45:00	18:15:00	18:45:00	19:15:00	19:45:00
	Minutes:	0	30	60	90	120	150	180	210	240	270	300	330	360	390	420	450	480	510	540	570	600
Empty Vector		0.178	0.189	0.223	0.252	0.321	0.362	0.449	0.557	0.664	0.785	0.919	1.456	1.864	2.056	2.752	3.156	3.95	5.1	5.83	6.5	7.5
Dsup WT		0.137	0.151	0.191	0.214	0.277	0.326	0.431	0.511	0.604	0.696	0.81	1.12	1.472	1.76	2.04	2.42	3.01	3.94	4.66	5.31	5.84
Dsup M1		0.178	0.182	0.189	0.215	0.27	0.329	0.43	0.509	0.632	0.744	0.884	1.232	1.824	2.192	2.672	3.008	3.81	5.14	5.78	6.5	7.16
Dsup M2		0.131	0.146	0.186	0.207	0.242	0.293	0.383	0.462	0.544	0.64	0.757	0.904	1.384	1.752	1.924	2.272	2.92	3.44	4.21	4.82	5.18
Normalized to time 0, plotted data:
	Time:	09:45:00	10:15:00	10:45:00	11:15:00	11:45:00	12:15:00	12:45:00	13:15:00	13:45:00	14:15:00	14:45:00	15:15:00	15:45:00	16:15:00	16:45:00	17:15:00	17:45:00	18:15:00	18:45:00	19:15:00	19:45:00
	Minutes:	0	30	60	90	120	150	180	210	240	270	300	330	360	390	420	450	480	510	540	570	600
Empty Vector		1	1.0618	1.25281	1.41573	1.80337	2.03371	2.52247	3.12921	3.73034	4.41011	5.16292	8.17978	10.4719	11.5506	15.4607	17.7303	22.191	28.6517	32.7528	36.5169	42.1348
Dsup WT		1	1.10219	1.39416	1.56204	2.0219	2.37956	3.14599	3.72993	4.40876	5.08029	5.91241	8.17518	10.7445	12.8467	14.8905	17.6642	21.9708	28.7591	34.0146	38.7591	42.6277
Dsup M1		1	1.02247	1.0618	1.20787	1.51685	1.84831	2.41573	2.85955	3.55056	4.17978	4.96629	6.92135	10.2472	12.3146	15.0112	16.8989	21.4045	28.8764	32.4719	36.5169	40.2247
Dsup M2		1	1.1145	1.41985	1.58015	1.84733	2.23664	2.92366	3.52672	4.15267	4.8855	5.77863	6.90076	10.5649	13.374	14.687	17.3435	22.2901	26.2595	32.1374	36.7939	39.542

## Sheet: Figure 3b data
Figure 3b: Acute stress survival
				Empty Vector			Dsup WT			Dsup ∆HMGN ∆C +NLS			Dsup HMGN-3R/3E
			4 mM	0.0676471	0.057764	0.0454988	0.109836	0.138847	0.130699	0.0342541	0.0630435	0.0465714	0.134815	0.171921	0.110758
			6 mM	0.0243697	0.0351967	0.0145985	0.0972678	0.119549	0.0924012	0.0143646	0.0384783	0.0265714	0.0940741	0.122167	0.0867971
			8 mM	0.00672269	0.0184265	0.00656934	0.095082	0.146366	0.0680851	0.00828729	0.0313044	0.0205714	0.0681482	0.0719212	0.0601467
			t-tests vs EV:
				Empty Vector			Dsup WT			Dsup ∆HMGN ∆C +NLS			Dsup HMGN-3R/3E
			4 mM	1			0.00295452	**		0.439687			0.0121849	*
			6 mM	1			0.00157823	**		0.857761			0.00345294	**
			8 mM	1			0.0164558	*		0.286842			0.000429768	***

## Sheet: Figure 3c data
	EV (nuclear reporter):
	Trial # 1	Trial # 2	Trial #3		Average
Time	BV480 / Alexa Fluor 488	BV480 / Alexa Fluor 488	BV480 / Alexa Fluor 488		BV480 / Alexa Fluor 488	Standard Deviation
-1	0.0857465	0.0828283	0.0824256		0.0836668	0.00181232
0	0.0878285	0.0870376	0.0893934		0.0880865	0.0011989
1	0.159129	0.158555	0.152014		0.156566	0.00395269
2	0.163775	0.162943	0.15983		0.162183	0.0020793
3	0.159525	0.158023	0.16007		0.159206	0.00106042
4	0.156106	0.151321	0.155118		0.154182	0.00252631
5	0.156237	0.147593	0.150068		0.151299	0.00445172
6	0.146463	0.140909	0.144594		0.143989	0.00282581
7	0.147568	0.140227	0.142736		0.14351	0.00373121
8	0.141909	0.139314	0.136641		0.139288	0.002634
9	0.139391	0.136296	0.134304		0.136664	0.00256351
10	0.140691	0.138666	0.132016		0.137124	0.00453846
20	0.128279	0.130252	0.12343		0.12732	0.00351055
30	0.125899	0.124312	0.123957		0.124723	0.00103431
40	0.125663	0.123049	0.12114		0.123284	0.00227057
	Dsup WT (nuclear reporter)
	Trial # 1	Trial # 2	Trial #3		Average
Time	BV480 / Alexa Fluor 488	BV480 / Alexa Fluor 488	BV480 / Alexa Fluor 488		BV480 / Alexa Fluor 488	Standard Deviation
-1	0.0728361	0.0758239	0.0755688		0.0747429	0.00165626
0	0.0740346	0.0771803	0.0737401		0.074985	0.00190689
1	0.122119	0.121329	0.114663		0.11937	0.00409608
2	0.125604	0.13149	0.129332		0.128809	0.00297784
3	0.122507	0.133925	0.133794		0.130076	0.00655473
4	0.120011	0.129458	0.13517		0.128213	0.00765576
5	0.119934	0.126489	0.130669		0.125697	0.00541102
6	0.11773	0.124178	0.126168		0.122692	0.00441102
7	0.114548	0.126071	0.126964		0.122528	0.00692454
8	0.115622	0.122178	0.12587		0.121223	0.00518988
9	0.111636	0.11918	0.123724		0.11818	0.00610596
10	0.113361	0.118552	0.123328		0.118414	0.00498493
20	0.108511	0.113703	0.112791		0.111668	0.00277225
30	0.103503	0.109887	0.112685		0.108691	0.00470592
40	0.103474	0.107005	0.10937		0.106617	0.00296727
	Dsup HMGN-3R/3E (nuclear reporter)
	Trial # 1	Trial # 2	Trial #3		Average
Time	BV480 / Alexa Fluor 488	BV480 / Alexa Fluor 488	BV480 / Alexa Fluor 488		BV480 / Alexa Fluor 488	Standard Deviation
-1	0.0689061	0.0702134	0.0681967		0.0695598	0.00092441
0	0.0760363	0.0746181	0.0752823		0.0753272	0.00100282
1	0.11514	0.121795	0.113269		0.118467	0.00470587
2	0.125429	0.133555	0.132234		0.129492	0.00574647
3	0.129262	0.135502	0.133153		0.132382	0.00441273
4	0.126244	0.132518	0.129643		0.129381	0.0044363
5	0.127062	0.129509	0.129252		0.128286	0.0017304
6	0.126248	0.128883	0.126958		0.127565	0.00186305
7	0.119816	0.126551	0.124039		0.123183	0.00476251
8	0.12296	0.123715	0.125656		0.123337	0.00053374
9	0.121712	0.12236	0.120598		0.122036	0.00045797
10	0.119899	0.123424	0.121778		0.121661	0.00249279
20	0.114129	0.117309	0.116385		0.115719	0.00224863
30	0.110499	0.115169	0.113565		0.112834	0.00330263
40	0.110756	0.113801	0.111806		0.112279	0.00215359
	Dsup ΔHMGN ∆C + NLS (nuclear reporter)
	Trial # 1	Trial # 2	Trial #3		Average
Time	BV480 / Alexa Fluor 488	BV480 / Alexa Fluor 488	BV480 / Alexa Fluor 488		BV480 / Alexa Fluor 488	Standard Deviation
-1	0.0732293	0.0701754	0.0724438		0.0717024	0.0021594
0	0.0773243	0.0766434	0.079058		0.0769839	0.00048146
1	0.126338	0.123532	0.129775		0.124935	0.00198463
2	0.134848	0.137147	0.141874		0.135998	0.00162533
3	0.136651	0.134695	0.135178		0.135673	0.0013825
4	0.133953	0.134476	0.135376		0.134214	0.00037012
5	0.128034	0.127299	0.13128		0.127667	0.0005197
6	0.125559	0.128289	0.131621		0.126924	0.00193083
7	0.125673	0.125506	0.13102		0.125589	0.00011772
8	0.121138	0.123579	0.126891		0.122358	0.00172632
9	0.123272	0.123992	0.126204		0.123632	0.00050912
10	0.120971	0.123604	0.125554		0.122287	0.00186207
20	0.117264	0.12	0.121422		0.118632	0.00193475
30	0.114413	0.114723	0.116633		0.114568	0.00021984
40	0.111226	0.113278	0.113982		0.112252	0.00145153
	EV (cytoplasmic reporter):
	Trial # 1	Trial # 2	Trial #3		Average
Time	BV480 / Alexa Fluor 488	BV480 / Alexa Fluor 488	BV480 / Alexa Fluor 488		BV480 / Alexa Fluor 488	Standard Deviation
-1	0.0729814	0.0694398	0.0737792		0.0720668	0.00230972
0	0.0854567	0.0834512	0.0926237		0.0871772	0.00482223
1	0.16228	0.156018	0.165087		0.161128	0.00464299
2	0.164142	0.16044	0.170516		0.165033	0.00509641
3	0.154051	0.151629	0.156228		0.15397	0.00230034
4	0.150774	0.142383	0.154876		0.149345	0.00636775
5	0.14497	0.135337	0.146454		0.142254	0.00603614
6	0.137041	0.134437	0.13968		0.137053	0.00262133
7	0.134308	0.130165	0.139674		0.134715	0.00476757
8	0.131959	0.130416	0.136572		0.132982	0.00320278
9	0.134711	0.128856	0.135689		0.133085	0.00369526
10	0.131249	0.12811	0.134593		0.131317	0.00324205
20	0.123644	0.121471	0.129876		0.124997	0.00436285
30	0.119187	0.118477	0.125133		0.120932	0.0036556
40	0.124918	0.116998	0.121976		0.121297	0.00400315
	Dsup WT (cytoplasmic reporter)
	Trial # 1	Trial # 2	Trial #3		Average
Time	BV480 / Alexa Fluor 488	BV480 / Alexa Fluor 488	BV480 / Alexa Fluor 488		BV480 / Alexa Fluor 488	Standard Deviation
-1	0.0648669	0.0631654	0.0632256		0.0637526	0.00096545
0	0.0718391	0.06688	0.0792245		0.0726479	0.00621181
1	0.124155	0.106329	0.114919		0.115134	0.00891515
2	0.136652	0.115794	0.12974		0.127395	0.0106249
3	0.130788	0.115535	0.133133		0.126485	0.00955573
4	0.128036	0.114967	0.13233		0.125111	0.00904377
5	0.124314	0.112601	0.125117		0.120677	0.00700591
6	0.121575	0.110968	0.123547		0.118697	0.00676574
7	0.12144	0.105455	0.120612		0.115836	0.00899907
8	0.117501	0.105039	0.117776		0.113439	0.007276
9	0.117583	0.105002	0.117979		0.113521	0.00738056
10	0.114305	0.101776	0.116052		0.110711	0.00778688
20	0.110019	0.100151	0.109918		0.106696	0.00566856
30	0.105115	0.0964509	0.105461		0.102342	0.00510493
40	0.104038	0.0976664	0.102926		0.101543	0.00340332
	Dsup HMGN-3R/3E (cytoplasmic reporter)
	Trial # 1	Trial # 2	Trial #3		Average
Time	BV480 / Alexa Fluor 488	BV480 / Alexa Fluor 488	BV480 / Alexa Fluor 488		BV480 / Alexa Fluor 488	Standard Deviation
-1	0.0669045	0.0655608	0.0669824		0.0664826	0.00079923
0	0.0762361	0.0755195	0.0702174		0.073991	0.00328763
1	0.124936	0.128581	0.116758		0.123425	0.00605467
2	0.128205	0.131037	0.128139		0.129127	0.00165405
3	0.128525	0.128963	0.126425		0.127971	0.00135704
4	0.120582	0.121277	0.123667		0.121842	0.00161848
5	0.117527	0.119263	0.121769		0.11952	0.00213281
6	0.114434	0.117593	0.117073		0.116367	0.00169372
7	0.113608	0.116189	0.11468		0.114825	0.00129668
8	0.115916	0.113978	0.116131		0.115342	0.00118585
9	0.113285	0.112242	0.112617		0.112715	0.0005285
10	0.112232	0.111758	0.113237		0.112409	0.00075508
20	0.110341	0.108278	0.109953		0.109524	0.00109625
30	0.108025	0.104632	0.107801		0.106819	0.00189794
40	0.102799	0.103776	0.105343		0.103973	0.00128309
	Dsup ΔHMGN ∆C + NLS (cytoplasmic reporter)
	Trial # 1	Trial # 2	Trial #3		Average
Time	BV480 / Alexa Fluor 488	BV480 / Alexa Fluor 488	BV480 / Alexa Fluor 488		BV480 / Alexa Fluor 488	Standard Deviation
-1	0.0656542	0.0644193	0.0648734		0.0649823	0.00062461
0	0.0719706	0.0715869	0.0674294		0.070329	0.0025184
1	0.130972	0.115496	0.117839		0.121436	0.00834113
2	0.130629	0.120083	0.123789		0.124834	0.0053503
3	0.124441	0.11706	0.120721		0.120741	0.00369021
4	0.119299	0.117459	0.117265		0.118008	0.00112259
5	0.11879	0.112513	0.117092		0.116132	0.00324661
6	0.117534	0.110345	0.11634		0.11474	0.00385259
7	0.116475	0.111545	0.111342		0.113121	0.0029065
8	0.115795	0.111588	0.112346		0.113243	0.00224256
9	0.115456	0.109076	0.111834		0.112122	0.00319938
10	0.110385	0.109753	0.10842		0.109519	0.00100319
20	0.10768	0.106324	0.104875		0.106293	0.00140278
30	0.108856	0.10029	0.0999717		0.103039	0.00504016
40	0.103554	0.0984754	0.0996747		0.100568	0.0026546

## Sheet: Figure 4a gels
Figure 4a		Gel 1: anti-FLAG											Gel 2: Anti-GAPDH and anti-H2A
		** Each group of 3 images is 1) the chemiluminescence/Western blot, 2) a photo of the membrane showing the edges and the molecular weight markers, and 3) an overlay of the two images, which were taken on the same machine at the same time. The brightness of the chemiluminescence for most of the blots resulted in the edges of the membrane not being captured by the imager during the Western blot

## Sheet: Figure 6 data
	1-Fig6A	Dsup (WT) Titration (0 μg/mL SalDNA) - 150 mM & 250 mM NaCl
		Alpha Counts
		250 mM Salt				150 mM Salt
	[Dsup], M	147bp rNuc		147bp DNA		147bp rNuc		147bp DNA
	1e-06	297459	306217	348432	360580	319617	229711	371464	383086
	5e-07	289024	288168	203372	277730	338492	348904	385624	386959
	2.5e-07	272112	274780	32313	69375	331034	351392	381903	383876
	1.25e-07	169743	131097	771	1236	340190	358500	377533	381028
	6.25e-08	10773	16568	292	247	305403	322478	366490	367140
	3.125e-08	1789	1242	203	123	291167	305409	335076	342539
	1.5625e-08	1105	884	213	159	252113	267393	287336	295340
	0	423	427	63	187	392	476	150	138
	2-Fig6B	Dsup (WT) Titration ± (1 μg/mL SalDNA)
		Alpha Counts
		+ 1 μG/mL SalDNA				0 μG/mL SalDNA
	[Dsup], M	147bp rNuc		147bp DNA		147bp rNuc		147bp DNA
	1e-06	118754	104814	21352	13360	289335	274856	298350	302077
	5e-07	189873	183240	7591	7400	295950	292606	314296	302627
	2.5e-07	150472	113382	179	199	291065	274351	292309	288858
	1.25e-07	13718	12649	87	111	271761	274172	290180	299419
	6.25e-08	3275	3003	92	92	261175	275581	296513	292324
	3.125e-08	993	872	82	87	227532	224569	262799	265122
	1.5625e-08	639	586	92	82	151396	149924	191717	178967
	0	349	217	82	72	329	334	267	272
	3-Fig6C	Dsup (HMGN-3R/3E, HMGN-8A, Dsup ΔC) Titration ± (1 μg/mL SalDNA)
		HMGN-3R/3E
		Alpha Counts
		+ 1 μG/mL SalDNA				0 μG/mL SalDNA
	[Dsup], M	147bp rNuc		147bp DNA		147bp rNuc		147bp DNA
	1e-06	6780	4999	5172	9056	284872	279897	317102	317474
	5e-07	5841	4680	368	523	309121	274031	329178	304227
	2.5e-07	3818	3944	179	155	284025	265585	325870	311584
	1.25e-07	3429	2179	169	116	249189	249513	320411	308675
	6.25e-08	3415	3328	165	140	128462	171564	307505	314724
	3.125e-08	1168	6939	175	174	16106	37620	274438	274162
	1.5625e-08	838	916	160	184	3352	5140	135788	137315
	0	407	363	189	165	305	300	160	179
		HMGN-8A
		Alpha Counts
		+ 1 μG/mL SalDNA				0 μG/mL SalDNA
	[Dsup], M	147bp rNuc		147bp DNA		147bp rNuc		147bp DNA
	1e-06	5369	10620	799	726	273672	290322	289753	303489
	5e-07	1257	1351	896	1071	295856	295422	308557	308858
	2.5e-07	2913	1853	135	199	296496	271457	305957	299484
	1.25e-07	3231	1898	193	82	236671	296267	306213	306246
	6.25e-08	4184	1448	87	72	229290	272124	308649	314286
	3.125e-08	1142	1301	116	82	122306	137419	302376	310412
	1.5625e-08	421	401	121	87	808	778	11965	7641
	0	203	198	179	87	348	377	247	213
		Dsup ΔC
		Alpha Counts
		+ 1 μG/mL SalDNA				0 μG/mL SalDNA
	[Dsup], M	147bp rNuc		147bp DNA		147bp rNuc		147bp DNA
	1e-06	11751	15586	130	525	261906	264870	266504	282492
	5e-07	17176	23169	203	130	252265	264133	256762	159474
	2.5e-07	11741	22345	111	77	177722	124742	52546	49005
	1.25e-07	2935	8032	121	92	42911	16436	271	286
	6.25e-08	512	691	87	72	1523	1007	189	150
	3.125e-08	236	232	67	111	358	357	150	121
	1.5625e-08	217	255	82	92	620	285	159	155
	0	260	203	92	111	242	276	160	150

## Sheet: Figure 7 a gels
Figure 7a		Single gel (anti-FLAG and anti-GAPDH)
		** Each group of 3 images is 1) the chemiluminescence/Western blot, 2) a photo of the membrane showing the edges and the molecular weight markers, and 3) an overlay of the two images, which were taken on the same machine at the same time. The brightness of the chemiluminescence for most of the blots resulted in the edges of the membrane not being captured by the imager during the Western blot

[truncated: 7 more sheets: Figure 8 data, Suppl Figure 1 data, Suppl Figure 3 gels , Suppl Figure 4 data, Suppl Figure 5 gels, Suppl Figure 6 gels, Suppl Figure 8 data]
